# Supplementary material for: A Chromosome-Level Genome Assembly of Mozambique Tilapia (Oreochromis mossambicus) Reveals the Structure of Sex Determining Regions
Source: Front Genet. 2021 Dec 8;12:796211. doi: 10.3389/fgene.2021.796211 (PMC8692795; doi:10.3389/fgene.2021.796211)
Supplement: Supplementary file 2 [file DataSheet2.xlsx]

## Sheet: Table S1
Table S1. Sequence information used in this study
Sequencing type	Mozambique tilapia
Nanopore sequencing	110.57 Gb
Hi-Csequencing	72.94 Gb
Individual re-sequencing	212.07 Gb
Total	183.41 Gb

## Sheet: Table S2
Table S2. Genome assembly statistics for O.mossambicus.
Metrics	Scaffold Length Scaffold number
N50	11300134	29
N60	7203792	42
N70	4409029	63
N80	2108288	103
N90	965658	186
Longest	35628661	1
Total	1165792639	451
Length>=1kb	1165792639	451
Length>=2kb	1165792639	451
Length>=5kb	1165792639	451

## Sheet: Table S3
Table S3. Results of BUSCO evaluations of O.mossambicus and the comparison of other teleosts.
Species	Complete one-to-one match to ortholog	Complete match of multi-gene copies to ortholog	Total number of matches to ortholog	Fragmented match to ortholog	No match to ortholog
Mozambique tilapia	4,235(93.3%)	204(4.5%)	4,479(97.7%)	47(1.0%)	58(1.3%)
Swordfish	4,355(95.0%)	99(2.2%)	4,454(97.2%)	42(0.9%)	88(1.9%)
Sailfish	4,277(93.3%)	110(2.4%)	4,387(95.7%)	48(1.0%)	149(3.3%)
Tuna	3,878(84.6%)	208(4.5%)	4,086(89.1%)	186(4.1%)	312(6.8%)
Tongue soles	4,299(93.8%)	113(2.5%)	4,412(96.3%)	65(1.4%)	107(2.3%)
Turbot	4,315(94.1%)	103(2.2%)	4,418(96.3%)	35(0.8%)	131(2.9%)
Barramundi perch	4,223(92.1%)	228(5.0%)	4,451(97.1%)	53(1.2%)	80(1.7%)
Medaka	4,209(91.8%)	100(2.2%)	4,309(94.0%)	51(1.1%)	224(4.9%)
Fugu	4,313(94.1%)	106(2.3%)	4,419(96.4%)	73(1.6%)	92(2.0%)
Hadal snailfish	3,904(84.7%)	297(6.4%)	4,201(91.7%)	153(3.3%)	230(4.9%)
Tanaka’s snailfish	3,987(86.8%)	108(2.3%)	4,095(89.4%)	213(4.6%)	276(5.9%)
Zebrafish	4,335(94.6%)	98(2.1%)	4,433(96.7%)	54(1.2%)	97(2.1%)
Note: Statistics from other teleosts were from Wu et al., 2021. Wu, B., Feng, C., Zhu, C., Xu, W., Yuan, Y., Hu, M., Yuan, K., Li, Y., Ren, Y., Zhou, Y., et al. (2021). The Genomes of Two Billfishes Provide Insights into the Evolution of Endothermy in Teleosts. Mol Biol Evol 38, 2413-2427.

## Sheet: Table S4
Table S4. The summary of repetitive sequence for O. mossambicus.
	Combined TEs
Type	Lengths (bp)	Percent in genome (%)
DNA	185362722	17.15
LINE	109471747	10.13
SINE	5058853	0.14
LTR	70832122	6.56
Other	4134237	0.38
Unknow	22171785	2.05
Total	456877172	42.28

## Sheet: Table S5
Table S5. Location of centromere repeats on each chromosome of O. mossambicus.
Chromosome	Length	Repeat length	Repeat content	Centromere start	Centromere end
LG1	44384756	11821207	0.266335	36664828	37487335
LG2	38229033	10425484	0.272711	4204852	4258285
LG3	130765142	78518262	0.600453	116809378	117060380
LG4	36636586	11262001	0.307398	3629072	3780365
LG5	41887090	11114441	0.265343	35313646	35473976
LG6	45891085	13650020	0.297444	4579620	4723685
LG7	68239333	17184378	0.251825	55632949	56122079
LG8	31697833	8445733	0.266445	24859246	25066331
LG9	42178394	15906461	0.377123	7198098	7265865
LG10	35815560	9727556	0.271601	28267320	28396831
LG11	40320016	10995602	0.272708	36177270	36222503
LG12	42546590	12496578	0.293715	37789499	38004816
LG13	37584485	10535433	0.280313	4902747	5074124
LG14	43816246	13103748	0.299061	6429319	6557505
LG15	43034429	11537447	0.268098	12487473	12602340
LG16	37787857	10268140	0.271731	3733146	3766335
LG17	41950625	11739574	0.279843	1455233	1541067
LG18	42766058	14627944	0.342046	4319014	4574074
LG19	32834235	8205871	0.249918	4300301	4364023
LG20	37844316	10002084	0.264296	2138	91199
LG22	41996785	15286150	0.363984	ND	ND
LG23	49422634	15342338	0.310431	43221499	44780127
Note: ND indicates not detected.

## Sheet: Table S6
Table S6. Sex-patterned SNPs in Family 1 of O. mossambicus in non-overlapping 10 kb windows.
Chromosome	Start	End	Om_F1vsM1_XY_Sex_SNP
LG05	4720567	4779146	21
LG01	1263	31722	6
LG01	31723	74698	5
LG01	74699	110405	12
LG01	110406	156827	1
LG01	156841	190107	5
LG01	190108	242694	5
LG01	242695	300691	8
LG01	300692	350630	11
LG01	350631	396089	2
LG01	396090	432693	6
LG01	432694	472815	5
LG01	472863	511493	7
LG01	511494	553521	5
LG01	553522	581359	6
LG01	581360	619999	5
LG01	620000	656113	2
LG01	656114	691314	1
LG01	691315	731454	5
LG01	731455	775713	7
LG01	823621	866752	8
LG01	866753	916678	3
LG01	916679	959560	4
LG01	959561	987905	5
LG01	987906	1020737	3
LG01	1020738	1055022	4
LG01	1055023	1094827	1
LG01	1094828	1155296	6
LG01	1155297	1221660	4
LG01	1221661	1262307	4
LG01	1262450	1301877	2
LG01	1301878	1348652	7
LG01	1348655	1385574	1
LG01	1385575	1432046	6
LG01	1432047	1475045	9
LG01	1475046	1513985	4
LG01	1513986	1553969	5
LG01	1553970	1595160	2
LG01	1595161	1628457	1
LG01	1628458	1664940	4
LG01	1664941	1710565	7
LG01	1710567	1754014	2
LG01	1754015	1790028	1
LG01	1790029	1828514	9
LG01	1828515	1868683	6
LG01	1868684	1916948	5
LG01	1916949	1959205	4
LG01	1959206	2004108	5
LG01	2004109	2043672	1
LG01	2043673	2080504	2
LG01	2080505	2113708	6
LG01	2113716	2153965	3
LG01	2153966	2193881	8
LG01	2193882	2241596	2
LG01	2241599	2274758	3
LG01	2274759	2313276	8
LG01	2362881	2390196	6
LG01	2390197	2422027	7
LG01	2422028	2462488	8
LG01	2494903	2525968	5
LG01	2525969	2556796	6
LG01	2556797	2596296	3
LG01	2596297	2617830	3
LG01	2617831	2648410	5
LG01	2648411	2678328	9
LG01	2678329	2705769	3
LG01	2705770	2746928	8
LG01	2746929	2788067	4
LG01	2788068	2826754	4
LG01	2826755	2886724	2
LG01	2886725	2915236	1
LG01	2915238	2947153	8
LG01	2947154	2978887	4
LG01	2978888	3002007	1
LG01	3002008	3031199	2
LG01	3031200	3061034	3
LG01	3061035	3103677	7
LG01	3103678	3134418	4
LG01	3134419	3172445	8
LG01	3172446	3201526	11
LG01	3201527	3234243	5
LG01	3234244	3267198	4
LG01	3267199	3305017	11
LG01	3305018	3340900	2
LG01	3340901	3368157	1
LG01	3368158	3397380	5
LG01	3397381	3424092	4
LG01	3424093	3447554	12
LG01	3447555	3476013	3
LG01	3476014	3501646	6
LG01	3501647	3527009	1
LG01	3527010	3560130	2
LG01	3560131	3588109	2
LG01	3617761	3650708	5
LG01	3650709	3675553	3
LG01	3675554	3702408	4
LG01	3702409	3731407	3
LG01	3731408	3766000	6
LG01	3766001	3799540	6
LG01	3799541	3829474	10
LG01	3829475	3865501	6
LG01	3865502	3909594	5
LG01	3909595	3930545	5
LG01	3930548	3957093	6
LG01	3957095	3982685	11
LG01	3982686	4008671	7
LG01	4008672	4031513	5
LG01	4031514	4060994	4
LG01	4060995	4090680	5
LG01	4090681	4116467	2
LG01	4116468	4145036	4
LG01	4145037	4171625	2
LG01	4171626	4203812	1
LG01	4203813	4226289	6
LG01	4226290	4263560	3
LG01	4263561	4292444	2
LG01	4292445	4315611	2
LG01	4315612	4343112	11
LG01	4343113	4371740	1
LG01	4371741	4397662	4
LG01	4397663	4421656	4
LG01	4421657	4450363	6
LG01	4478789	4504082	5
LG01	4504083	4534327	2
LG01	4534328	4559049	7
LG01	4559121	4583997	6
LG01	4583998	4608828	3
LG01	4608829	4644812	2
LG01	4644813	4673417	11
LG01	4673418	4743550	7
LG01	4743558	4764658	12
LG01	4764659	4809309	3
LG01	4809310	4848687	1
LG01	4848688	4887497	2
LG01	4887498	4914537	2
LG01	4914538	4940214	8
LG01	4940215	4980809	6
LG01	4980810	5020831	5
LG01	5020832	5053925	3
LG01	5053926	5078634	3
LG01	5078635	5114599	3
LG01	5114600	5144363	3
LG01	5144364	5170046	5
LG01	5170047	5192687	4
LG01	5192688	5221883	1
LG01	5221884	5250080	3
LG01	5250081	5268436	9
LG01	5268437	5290248	10
LG01	5290249	5314862	2
LG01	5340228	5363888	3
LG01	5363889	5388956	2
LG01	5388957	5413546	2
LG01	5413547	5453466	8
LG01	5453467	5479818	5
LG01	5479819	5511623	8
LG01	5511624	5541931	11
LG01	5541932	5575281	7
LG01	5575337	5619056	5
LG01	5619057	5649816	5
LG01	5649817	5680022	3
LG01	5680045	5706950	15
LG01	5706951	5733596	6
LG01	5733597	5767116	7
LG01	5767117	5790535	5
LG01	5790536	5948912	4
LG01	5948913	5977182	6
LG01	5977183	6003861	6
LG01	6003862	6026566	5
LG01	6026567	6049016	4
LG01	6049017	6073794	5
LG01	6073795	6101766	10
LG01	6101767	6128211	2
LG01	6128212	6154463	5
LG01	6154494	6180187	1
LG01	6180188	6201224	4
LG01	6201225	6227177	4
LG01	6227178	6248491	4
LG01	6248492	6274089	3
LG01	6274090	6300050	1
LG01	6300051	6323280	3
LG01	6323281	6345245	2
LG01	6345246	6368685	5
LG01	6368686	6395049	4
LG01	6395050	6415172	3
LG01	6415173	6437370	2
LG01	6437371	6478752	2
LG01	6478753	6504040	6
LG01	6504041	6528530	3
LG01	6528531	6549295	6
LG01	6549296	6569152	6
LG01	6569153	6592743	6
LG01	6592744	6613797	6
LG01	6613798	6634337	2
LG01	6634338	6658870	4
LG01	6658871	6682693	9
LG01	6682694	6706501	5
LG01	6706502	6731011	6
LG01	6759240	6778352	3
LG01	6778353	6798633	4
LG01	6798634	6827211	2
LG01	6827213	6852379	3
LG01	6852380	6876634	4
LG01	6876635	6899532	6
LG01	6899533	6921533	2
LG01	6921534	6947419	1
LG01	6947420	6980812	5
LG01	6980813	7009895	8
LG01	7009896	7139948	7
LG01	7139949	7243636	1
LG01	7243637	7492574	1
LG01	7492575	7544176	6
LG01	7544177	7568299	4
LG01	7568300	7592598	2
LG01	7592599	7615005	2
LG01	7660726	7692788	6
LG01	7692789	7728373	3
LG01	7728374	7751938	5
LG01	7751939	7773844	2
LG01	7773845	7796579	1
LG01	7796580	7819490	6
LG01	7819491	7846450	2
LG01	7846451	7869228	6
LG01	7869229	7892213	5
LG01	7892214	7926256	7
LG01	7926257	7950268	8
LG01	7950269	7975020	3
LG01	7975021	8001930	3
LG01	8001931	8030154	8
LG01	8030155	8059849	9
LG01	8059850	8087248	6
LG01	8087249	8108306	2
LG01	8133096	8154959	7
LG01	8154960	8178208	9
LG01	8178209	8204215	3
LG01	8204216	8226668	7
LG01	8226669	8247805	3
LG01	8247806	8299496	1
LG01	8299497	8319425	7
LG01	8319426	8343532	3
LG01	8343533	8366894	7
LG01	8366895	8401412	3
LG01	8401413	8424664	2
LG01	8424665	8452810	5
LG01	8452811	8482421	5
LG01	8482422	8509745	2
LG01	8509746	8538573	4
LG01	8538574	8571071	1
LG01	8571072	8596812	7
LG01	8596813	8615776	2
LG01	8615777	8636608	4
LG01	8636609	8656503	10
LG01	8656504	8679948	1
LG01	8679949	8699331	4
LG01	8699332	8722828	9
LG01	8722829	8743827	4
LG01	8743828	8767626	2
LG01	8767627	8788091	4
LG01	8788092	8813283	1
LG01	8813284	8840654	1
LG01	8840655	8868326	7
LG01	8891818	8924435	2
LG01	8924436	8946946	2
LG01	8946947	8979433	7
LG01	9000176	9023920	4
LG01	9023921	9046246	1
LG01	9046247	9069982	1
LG01	9069983	9090975	3
LG01	9090976	9113503	4
LG01	9113504	9136038	6
LG01	9136039	9159523	2
LG01	9159524	9187665	5
LG01	9187666	9213569	4
LG01	9213571	9237256	3
LG01	9237257	9261608	3
LG01	9261609	9283530	5
LG01	9283531	9305649	3
LG01	9305650	9329203	3
LG01	9329204	9354236	2
LG01	9354237	9381159	2
LG01	9381160	9403096	1
LG01	9403097	9430166	6
LG01	9430167	9452083	6
LG01	9452084	9476061	3
LG01	9476062	9494613	7
LG01	9494614	9516692	1
LG01	9516693	9536948	8
LG01	9536949	9561343	3
LG01	9561344	9583651	5
LG01	9583652	9609010	3
LG01	9609011	9634791	2
LG01	9634792	9659310	1
LG01	9659311	9689929	4
LG01	9689930	9721037	2
LG01	9721038	9740348	2
LG01	9740349	9765218	6
LG01	9765219	9789153	2
LG01	9789154	9810157	8
LG01	9810158	9830964	5
LG01	9830965	9850105	2
LG01	9850106	9871756	1
LG01	9871757	9894255	3
LG01	9914303	9936023	6
LG01	9936024	9958623	8
LG01	9958624	9982375	2
LG01	9982376	10006090	5
LG01	10006091	10026448	3
LG01	10026449	10045326	6
LG01	10045327	10064996	3
LG01	10064997	10088477	1
LG01	10088478	10110679	7
LG01	10110680	10136978	5
LG01	10136979	10164483	1
LG01	10164484	10186563	1
LG01	10186564	10213905	2
LG01	10213906	10254836	3
LG01	10282121	10313326	5
LG01	10313327	10336354	4
LG01	10336355	10362257	1
LG01	10362258	10387380	2
LG01	10387382	10416879	4
LG01	10416880	10441458	2
LG01	10462298	10485270	3
LG01	10506359	10527474	3
LG01	10527475	10553134	3
LG01	10574575	10597871	4
LG01	10597872	10622192	5
LG01	10622193	10644699	1
LG01	10644700	10677551	2
LG01	10677552	10699256	7
LG01	10699257	10722189	1
LG01	10722190	10752054	3
LG01	10893656	10912796	1
LG01	11193915	11219025	1
LG01	11340269	11366815	2
LG01	11443317	11464207	2
LG01	11769236	11791633	1
LG01	11957804	11977057	3
LG01	12073149	12104151	1
LG01	12203131	12229297	1
LG01	12250129	12283473	1
LG01	12283474	12312751	3
LG01	12312752	12340359	1
LG01	12361573	12389864	1
LG01	12411364	12438335	1
LG01	12438336	12464015	2
LG01	12569541	12594301	1
LG01	12617993	12639317	1
LG01	12707886	12725668	1
LG01	12748050	12770264	1
LG01	12889112	12912403	2
LG01	12936248	12961037	1
LG01	13006170	13030224	1
LG01	13050395	13070899	2
LG01	13070900	13105151	1
LG01	13124201	13151689	1
LG01	13332225	13357715	1
LG01	13357716	13384233	1
LG01	13455553	13484648	2
LG01	13484649	13507741	2
LG01	13507742	13527555	2
LG01	13574600	13601138	1
LG01	13642281	13663862	1
LG01	13686581	13709276	1
LG01	13733387	13757922	2
LG01	13776734	13797283	1
LG01	13849333	13884928	1
LG01	13905767	13925549	1
LG01	13925550	13951611	1
LG01	14018633	14041175	3
LG01	14064428	14086619	2
LG01	14129415	14155687	1
LG01	14155688	14168107	1
LG01	14168108	14185388	4
LG01	14204325	14224678	1
LG01	14224679	14247248	2
LG01	14247249	14273369	1
LG01	14366869	14390440	2
LG01	14390441	14414857	1
LG01	14414858	14464917	2
LG01	14559944	14581812	2
LG01	14609922	14642554	1
LG01	14642555	14671717	1
LG01	14727172	14751725	1
LG01	14822231	14853821	1
LG01	14902923	14925173	1
LG01	14994805	15022195	2
LG01	15022196	15044454	1
LG01	15095314	15116333	1
LG01	15116334	15137707	1
LG01	15214804	15240140	1
LG01	15282340	15305219	1
LG01	15328246	15353533	1
LG01	15353535	15377723	1
LG01	15377724	15401919	1
LG01	15401920	15426334	1
LG01	15426335	15450372	1
LG01	15471843	15496018	2
LG01	15650254	15672723	1
LG01	15672724	15692457	10
LG01	15857489	15881923	3
LG01	15902521	15942979	1
LG01	15942980	15976732	1
LG01	16143242	16193132	1
LG01	16216443	16278975	1
LG01	16340301	16375082	3
LG01	16404032	16427867	1
LG01	16476186	16498434	1
LG01	16566989	16597429	2
LG01	16597430	16618087	1
LG01	16618088	16642957	2
LG01	16642958	16665603	1
LG01	16665604	16688506	1
LG01	16854142	16877224	1
LG01	16927959	16952309	1
LG01	17037141	17060683	1
LG01	17104920	17129959	1
LG01	17252403	17274237	1
LG01	17340870	17364102	1
LG01	17364103	17384874	1
LG01	17522685	17548404	1
LG01	17704680	17728565	1
LG01	17812360	17878326	1
LG01	17942116	17979180	1
LG01	18007608	18037954	2
LG01	18094445	18117023	1
LG01	18253283	18274321	1
LG01	18365095	18386735	1
LG01	18530289	18558093	3
LG01	18628523	18675166	2
LG01	18713782	18780082	1
LG01	18780083	18882022	1
LG01	18915886	18939410	1
LG01	19049888	19073602	2
LG01	19073603	19098799	1
LG01	19148013	19171965	1
LG01	19171966	19191733	2
LG01	19191734	19215385	2
LG01	19244499	19268647	2
LG01	19268648	19291184	3
LG01	19291185	19313930	2
LG01	19341261	19366249	1
LG01	19387883	19410613	3
LG01	19435177	19456658	1
LG01	19456659	19478491	3
LG01	19503941	19530599	2
LG01	19551654	19571995	2
LG01	19571996	19599419	1
LG01	19599420	19626070	1
LG01	19626071	19648957	2
LG01	19648958	19672483	3
LG01	19694943	19717104	1
LG01	19717105	19741575	3
LG01	19783051	19803402	1
LG01	19803403	19829457	3
LG01	19829458	19852104	3
LG01	19871980	19897871	1
LG01	19897872	19916551	5
LG01	19916557	19937205	1
LG01	19937206	19958253	1
LG01	19984601	20007193	1
LG01	20007194	20035786	2
LG01	20035787	20063925	1
LG01	20063926	20087474	2
LG01	20087475	20113666	1
LG01	20259437	20284696	1
LG01	20284697	20304726	1
LG01	20304727	20328189	3
LG01	20328190	20353105	5
LG01	20373780	20397225	4
LG01	20397226	20422906	5
LG01	20422907	20448487	5
LG01	20448488	20468672	1
LG01	20468673	20490123	2
LG01	20490124	20509654	3
LG01	20530473	20552168	2
LG01	20552169	20585572	2
LG01	20585573	20624466	1
LG01	20752081	20775734	4
LG01	20775735	20800156	3
LG01	20800157	20827204	3
LG01	20827205	20850887	3
LG01	20850888	20874828	1
LG01	20874829	20907404	12
LG01	20907405	20935340	8
LG01	20935341	20957686	3
LG01	20957687	20977102	4
LG01	20977103	21000646	2
LG01	21000647	21021416	1
LG01	21021417	21045007	1
LG01	21119285	21150446	1
LG01	21150447	21171750	3
LG01	21171751	21190930	1
LG01	21190931	21214818	1
LG01	21214819	21232151	2
LG01	21232152	21254306	1
LG01	21254307	21275846	1
LG01	21275847	21297640	4
LG01	21297641	21319794	3
LG01	21319795	21342039	1
LG01	21342040	21362423	2
LG01	21362424	21383257	4
LG01	21433021	21453780	2
LG01	21453781	21478396	2
LG01	21478398	21506841	1
LG01	21531040	21555735	1
LG01	21555736	21581013	1
LG01	21581014	21601404	1
LG01	21639141	21668663	1
LG01	21668664	21697426	1
LG01	21744396	21770806	1
LG01	21794826	21818426	1
LG01	22388880	22410813	2
LG01	22565541	22588801	1
LG01	22588802	22615637	1
LG01	22615638	22637703	2
LG01	22681199	22705135	2
LG01	22705136	22727840	2
LG01	22727841	22745536	1
LG01	22789451	22813567	1
LG01	22813568	22840381	1
LG01	22863886	22887864	2
LG01	23214746	23238297	7
LG01	23438785	23467570	1
LG01	23545036	23567386	1
LG01	23835894	23853908	1
LG01	23919624	23943034	1
LG01	24163829	24191813	1
LG01	24191814	24217333	3
LG01	24646601	24668930	2
LG01	24852018	24870575	1
LG01	25061857	25083965	1
LG01	26519914	26544479	1
LG01	26567229	26587689	1
LG01	26627906	26655308	2
LG01	26740758	26760459	2
LG01	27161086	27183360	1
LG01	27708872	27742416	1
LG01	27765595	27790724	1
LG01	27835487	27855465	1
LG01	28177658	28198121	1
LG01	28243402	28262879	1
LG01	28262880	28287749	1
LG01	28287750	28309406	1
LG01	28507985	28532670	1
LG01	29323013	29339581	1
LG01	29339582	29357818	2
LG01	29383368	29409254	2
LG01	29788654	29806779	1
LG01	30518103	30542424	1
LG01	30845483	30867630	2
LG01	30948239	30974013	2
LG01	31400904	31425730	1
LG01	32337883	32360439	1
LG01	33538180	33560363	4
LG01	33560364	33585897	3
LG01	33606824	33625729	1
LG01	33712872	33737957	1
LG01	33737958	33758986	1
LG01	33758987	33774187	3
LG01	33809117	33823285	1
LG01	33847158	33867713	1
LG01	34270713	34291638	2
LG01	34391272	34410463	2
LG01	34432847	34452891	1
LG01	35207131	35227913	1
LG01	35346195	35367938	1
LG01	35578250	35596709	2
LG01	35662269	35680529	2
LG01	35707696	35720217	1
LG01	35744388	35762873	2
LG01	35854565	35868326	1
LG01	36076816	36102216	1
LG01	36192478	36221814	1
LG01	36316550	36335552	4
LG01	36424929	36443899	1
LG01	36513682	36534310	1
LG01	37136315	37156755	2
LG01	37156756	37173996	5
LG01	37173997	37189457	1
LG01	37234434	37252210	1
LG01	37252211	37268749	1
LG01	37305862	37324865	1
LG01	37461641	37473829	1
LG01	37473830	37485843	4
LG01	37569894	37587150	1
LG01	37838445	37864238	1
LG01	37998582	38017952	2
LG01	38017953	38035090	2
LG01	38035091	38057874	1
LG01	38106639	38122743	1
LG01	38168592	38198034	1
LG01	38525875	38544068	1
LG01	38563219	38582867	1
LG01	38582868	38597012	6
LG01	38757091	38794626	2
LG01	38837542	38859154	1
LG01	38921379	38944534	4
LG01	38944535	38965737	3
LG01	38984330	39002940	3
LG01	39002941	39026531	1
LG01	39093624	39109082	2
LG01	39128946	39146971	4
LG01	39244716	39268889	1
LG01	39381400	39398650	5
LG01	39458415	39478886	1
LG01	39478887	39494370	2
LG01	39554613	39576202	2
LG01	39602817	39619432	2
LG01	39619433	39639130	2
LG01	39754363	39777610	2
LG01	39777611	39798068	2
LG01	39818963	39840810	3
LG01	40007218	40028979	1
LG01	40028980	40048149	1
LG01	40602784	40628915	2
LG01	40694562	40716832	2
LG01	40943682	40962786	1
LG01	41368255	41389806	1
LG01	41456854	41483934	1
LG01	41936435	41956827	1
LG01	42066146	42085164	1
LG01	42386438	42404005	1
LG01	42424663	42451011	1
LG01	42490802	42509975	1
LG01	42552016	42569455	1
LG01	42586268	42603106	1
LG01	42739580	42762383	2
LG01	42911169	42936861	3
LG01	42981548	43003223	1
LG01	43027506	43049115	1
LG01	43138519	43161096	1
LG01	43161097	43184540	2
LG01	43230942	43248717	1
LG01	43248718	43268154	2
LG01	43403065	43420610	2
LG01	43438684	43465996	1
LG01	43486343	43517395	3
LG01	44008617	44030971	5
LG01	44090284	44111026	3
LG01	44171899	44189749	4
LG01	44248749	44266386	2
LG02	7894	25281	2
LG02	25282	41285	1
LG02	41286	57469	5
LG02	183996	204566	1
LG02	204567	224822	7
LG02	240118	256760	2
LG02	256761	273899	1
LG02	273900	295555	1
LG02	372040	388206	7
LG02	407893	430929	2
LG02	513303	526703	1
LG02	526704	546883	1
LG02	571528	597082	1
LG02	628916	649506	3
LG02	667431	690303	1
LG02	778006	801512	3
LG02	801513	828690	1
LG02	828691	852205	2
LG02	875534	894466	3
LG02	963964	985321	3
LG02	985322	1013876	2
LG02	1071585	1092300	2
LG02	1183683	1198888	1
LG02	1267511	1292584	1
LG02	1342160	1361404	1
LG02	1385185	1402745	4
LG02	1460315	1480024	1
LG02	1656434	1676483	1
LG02	1676484	1700037	1
LG02	1883070	1902647	2
LG02	1902648	1922796	2
LG02	1943996	1966500	1
LG02	2096621	2116557	1
LG02	2116558	2140326	2
LG02	2184110	2204995	3
LG02	2516866	2542605	1
LG02	2668698	2691994	2
LG02	2781058	2801300	1
LG02	2801301	2819632	2
LG02	2899089	2911158	1
LG02	2939883	2962715	1
LG02	3100142	3123823	1
LG02	3241180	3267540	1
LG02	3510427	3533279	1
LG02	3609826	3628347	2
LG02	3710946	3733231	6
LG02	3733232	3753753	2
LG02	3822404	3842740	3
LG02	3917702	3934301	4
LG02	3934302	3953979	6
LG02	3953980	3968081	4
LG02	3993204	4006142	4
LG02	4006143	4025348	4
LG02	4025349	4039006	1
LG02	4060163	4071629	1
LG02	4083240	4093677	4
LG02	4093678	4103777	1
LG02	4103778	4113963	3
LG02	4113964	4125275	3
LG02	4170586	4190431	2
LG02	4190432	4206525	1
LG02	4255851	4267013	1
LG02	4267014	4280434	1
LG02	4280435	4302100	1
LG02	4302101	4317258	1
LG02	4338384	4352952	1
LG02	4502861	4523161	7
LG02	4541663	4558547	1
LG02	4558548	4579051	5
LG02	4579052	4599780	1
LG02	4599781	4621953	1
LG02	4665826	4683934	1
LG02	4703682	4721716	1
LG02	4721717	4738140	2
LG02	4754153	4774371	1
LG02	4774372	4794953	3
LG02	4794954	4817796	2
LG02	4817797	4834491	1
LG02	4854096	4873863	1
LG02	4938711	4954155	2
LG02	4954156	4969523	1
LG02	4969524	4989649	2
LG02	5078168	5101630	1
LG02	5101631	5120412	3
LG02	5143477	5165477	1
LG02	5165478	5184310	1
LG02	5184311	5201014	2
LG02	5201015	5218414	1
LG02	5218415	5233258	1
LG02	5247456	5273512	3
LG02	5342873	5358126	3
LG02	5358127	5373346	2
LG02	5513198	5532348	4
LG02	5555016	5572579	2
LG02	5591624	5615535	2
LG02	5640704	5659921	1
LG02	5659922	5675648	2
LG02	5696364	5716108	1
LG02	5716109	5732841	1
LG02	5802656	5827682	2
LG02	6282647	6299430	3
LG02	6555665	6567709	1
LG02	6567710	6582400	3
LG02	6595905	6615610	1
LG02	6656535	6676031	1
LG02	6719019	6736747	2
LG02	6736748	6754161	1
LG02	6931309	6960981	1
LG02	6960982	6981693	1
LG02	6981694	7011169	1
LG02	7328335	7353863	2
LG02	7353864	7382686	1
LG02	7456508	7479250	1
LG02	7878675	7900789	4
LG02	8094532	8119744	1
LG02	8482515	8501459	1
LG02	9632372	9655546	1
LG02	10105573	10130047	1
LG02	10130048	10151259	6
LG02	10485573	10514406	1
LG02	10616778	10639308	6
LG02	10713137	10738676	3
LG02	10758458	10776841	2
LG02	10873677	10900656	2
LG02	11079627	11099414	1
LG02	11123002	11146387	1
LG02	11731230	11751605	1
LG02	11751606	11777147	2
LG02	12117699	12139387	2
LG02	12289903	12315484	1
LG02	12860962	12881884	1
LG02	13176715	13199995	1
LG02	13387895	13409038	1
LG02	13606229	13623980	1
LG02	13641773	13661741	1
LG02	14212675	14232079	8
LG02	14250727	14269354	2
LG02	14328706	14347450	1
LG02	15176804	15201320	1
LG02	16470649	16488878	1
LG02	16638836	16659728	2
LG02	16761755	16782203	1
LG02	16782204	16799835	4
LG02	16820308	16846812	1
LG02	17003705	17027486	2
LG02	17090971	17110343	1
LG02	17189173	17203531	2
LG02	17203534	17219754	1
LG02	17219755	17233760	1
LG02	17233763	17250865	2
LG02	17250866	17264125	2
LG02	17264126	17282430	2
LG02	17785824	17809642	1
LG02	17809643	17825463	4
LG02	17924541	17946214	1
LG02	17946215	17967520	2
LG02	17967521	17985995	1
LG02	18228580	18249407	3
LG02	18408201	18436938	3
LG02	18436939	18458080	1
LG02	18698311	18720336	1
LG02	19406536	19427710	4
LG02	20701926	20720772	2
LG02	21455145	21474363	1
LG02	21474364	21495874	3
LG02	21678168	21703421	1
LG02	21726834	21749083	9
LG02	21892851	21913932	1
LG02	21913933	21938141	2
LG02	22837569	22861525	1
LG02	23145266	23171102	1
LG02	23427597	23447095	2
LG02	23633302	23654828	1
LG02	23654829	23675496	1
LG02	23736757	23759485	1
LG02	24146817	24169146	1
LG02	24788617	24812534	1
LG02	24985893	25012887	1
LG02	25012918	25040693	2
LG02	25062309	25093739	5
LG02	25093740	25120913	5
LG02	25258583	25282677	1
LG02	25282678	25306420	1
LG02	25322772	25352198	1
LG02	25398858	25419170	8
LG02	25419171	25445889	5
LG02	25445890	25473642	1
LG02	25696619	25715745	1
LG02	25811025	25827175	2
LG02	25997609	26024183	1
LG02	26177495	26203554	1
LG02	26238477	26263122	1
LG02	26263123	26274623	3
LG02	26406359	26475594	1
LG02	26475595	26509427	1
LG02	26509428	26536742	1
LG02	26579892	26601387	7
LG02	26601388	26623781	1
LG02	26623782	26646145	7
LG02	26646146	26663921	1
LG02	26663922	26687378	5
LG02	26687379	26736667	8
LG02	26804231	26835099	1
LG02	27017647	27041643	1
LG02	27205357	27233733	1
LG02	27328113	27352461	2
LG02	27352462	27378477	1
LG02	27429304	27444851	2
LG02	27619659	27641830	1
LG02	27808389	27831659	1
LG02	27847991	27865770	1
LG02	27865771	27897449	1
LG02	27897450	27943304	1
LG02	27967608	27995248	1
LG02	28363838	28436917	6
LG02	28436918	28464489	4
LG02	28536961	28554253	1
LG02	28577490	28592456	1
LG02	28592457	28606765	2
LG02	28632737	28648393	1
LG02	28701160	28725493	1
LG02	28769776	28791302	1
LG02	28815980	28843358	1
LG02	28913633	28940100	1
LG02	28965820	28992321	2
LG02	28992322	29014355	3
LG02	29040917	29065400	2
LG02	29065401	29087131	1
LG02	29087132	29109394	1
LG02	29109395	29133961	2
LG02	29133962	29155371	3
LG02	29155372	29179935	2
LG02	29179936	29209294	3
LG02	29209295	29231360	1
LG02	29376866	29401412	1
LG02	29509631	29535503	1
LG02	30066922	30091603	1
LG02	30201596	30233917	1
LG02	30502782	30527504	1
LG02	30633037	30657881	1
LG02	30811747	30832435	3
LG02	32244614	32266411	1
LG02	32447262	32463378	1
LG02	32952546	32974231	1
LG02	33023724	33046237	2
LG02	34583589	34607478	1
LG02	35519711	35539490	2
LG02	35731354	35753707	1
LG02	35819473	35839774	1
LG02	35869241	35888817	1
LG02	35888818	35911461	1
LG02	36475372	36491768	1
LG02	36680804	36706287	1
LG02	36931863	36956779	6
LG02	37212010	37234133	6
LG02	37467365	37488732	3
LG02	37533533	37559917	1
LG02	37638421	37658110	1
LG02	37835592	37853105	1
LG02	37853106	37872976	1
LG02	37925086	37951432	1
LG02	38103897	38128938	3
LG02	38150808	38167914	1
LG03	77535	127682	5
LG03	127683	175395	2
LG03	175401	232330	13
LG03	232331	331551	10
LG03	331552	381590	5
LG03	381591	484496	2
LG03	581184	676470	4
LG03	676471	752037	6
LG03	752038	780303	1
LG03	780304	812288	3
LG03	812289	846841	2
LG03	846842	885952	10
LG03	885953	906460	3
LG03	906461	966636	8
LG03	966637	1019530	1
LG03	1019531	1141784	1
LG03	1141787	1193981	4
LG03	1193982	1255866	3
LG03	1280040	1375394	4
LG03	1375395	1564266	3
LG03	1564267	1635516	3
LG03	1635517	1687653	2
LG03	1687654	1718249	6
LG03	1718250	1790262	1
LG03	1790263	1843936	1
LG03	1843937	1907002	4
LG03	1907003	1973477	2
LG03	1973478	2029408	1
LG03	2029409	2108165	5
LG03	2108166	2179601	11
LG03	2179602	2279803	4
LG03	2279804	2358754	7
LG03	2358755	2399142	1
LG03	2426475	2459559	1
LG03	2459560	2494754	2
LG03	2553098	2588792	1
LG03	2588793	2631250	1
LG03	2631251	2677226	4
LG03	2677227	2703328	2
LG03	2703329	2750998	2
LG03	2784481	2879046	1
LG03	2879047	2941390	2
LG03	2941391	2986715	6
LG03	2986716	3057671	3
LG03	3057673	3123383	8
LG03	3123384	3214237	1
LG03	3214238	3267933	4
LG03	3267934	3341530	3
LG03	3341531	3359610	2
LG03	3359612	3427786	7
LG03	3427787	3535546	12
LG03	3535547	3581226	7
LG03	3581227	3683678	3
LG03	3683679	3764429	2
LG03	3800049	3832216	4
LG03	3832217	3866547	3
LG03	3866548	3928978	6
LG03	3928979	4020435	6
LG03	4020436	4078780	3
LG03	4078781	4138062	2
LG03	4138063	4189405	3
LG03	4189406	4250050	1
LG03	4250051	4317617	10
LG03	4317618	4413266	3
LG03	4413267	4442459	4
LG03	4442460	4471892	5
LG03	4471893	4496320	12
LG03	4496321	4559193	5
LG03	4559195	4597801	1
LG03	4597802	4676343	5
LG03	4676344	4695536	15
LG03	4695537	4712348	3
LG03	4712349	4742285	4
LG03	4742286	4766666	6
LG03	4766667	4803095	1
LG03	4884559	4974167	6
LG03	4974168	5060678	4
LG03	5060679	5161791	2
LG03	5161792	5224357	10
LG03	5224358	5282809	8
LG03	5282810	5306668	1
LG03	5306669	5339952	1
LG03	5339953	5364243	1
LG03	5364244	5390052	2
LG03	5390053	5413501	1
LG03	5413502	5448438	1
LG03	5474888	5581275	5
LG03	5581276	5621365	1
LG03	5621366	5699004	5
LG03	5699005	5755135	5
LG03	5755136	5795348	13
LG03	5795349	5903081	7
LG03	5941395	5966010	1
LG03	5966012	6049756	7
LG03	6049757	6069672	1
LG03	6069673	6170503	2
LG03	6232155	6285992	1
LG03	6285993	6367272	2
LG03	6367273	6409523	3
LG03	6409524	6446762	4
LG03	6446763	6478982	4
LG03	6478983	6536953	1
LG03	6536954	6642784	5
LG03	6642785	6681495	2
LG03	6681496	6739705	8
LG03	6739706	6786730	2
LG03	6852257	6870870	1
LG03	6870871	6971232	2
LG03	6971233	7028813	1
LG03	7083449	7137381	1
LG03	7137382	7273681	9
LG03	7273682	7329041	1
LG03	7329043	7386983	5
LG03	7386984	7466273	1
LG03	7466274	7566006	4
LG03	7566007	7678436	5
LG03	7678437	7714808	5
LG03	7714809	7785713	3
LG03	7785714	7839371	6
LG03	7839372	7882037	4
LG03	7882038	7972020	3
LG03	7972021	8098113	3
LG03	8098114	8150385	1
LG03	8150386	8260194	2
LG03	8260195	8305550	5
LG03	8339555	8373543	3
LG03	8373544	8420261	4
LG03	8420262	8479604	7
LG03	8479605	8551048	4
LG03	8604151	8634452	3
LG03	8634453	8752856	1
LG03	8832129	8889698	1
LG03	8889699	9013496	8
LG03	9013497	9093320	9
LG03	9093321	9206912	4
LG03	9206913	9240333	4
LG03	9240334	9351489	5
LG03	9351490	9406431	2
LG03	9406432	9459840	3
LG03	9537287	9574444	2
LG03	9574445	9646581	4
LG03	9646582	9696177	2
LG03	9714919	9733691	1
LG03	9733692	9772862	2
LG03	9881447	9986430	2
LG03	9986431	10019500	6
LG03	10019501	10066510	9
LG03	10066511	10121011	4
LG03	10121012	10186122	5
LG03	10186123	10227659	2
LG03	10227660	10324806	2
LG03	10324807	10365406	9
LG03	10365407	10439019	3
LG03	10439020	10491095	5
LG03	10631030	10681239	5
LG03	10681240	10760431	7
LG03	10760432	10808956	5
LG03	10808957	10861204	3
LG03	10861206	10951375	9
LG03	10951376	10996847	3
LG03	10996904	11053082	2
LG03	11053083	11085690	1
LG03	11085691	11147740	4
LG03	11147741	11215051	4
LG03	11215052	11281978	5
LG03	11281979	11310032	1
LG03	11334769	11357351	2
LG03	11357352	11379531	4
LG03	11379532	11391089	2
LG03	11391200	11425117	3
LG03	11425118	11487655	3
LG03	11487656	11519696	3
LG03	11565214	11608940	8
LG03	11608941	11648447	4
LG03	11648448	11679079	4
LG03	11679080	11811969	1
LG03	11856331	11888595	1
LG03	11903380	11973201	11
LG03	11973202	12034717	4
LG03	12173472	12234537	1
LG03	12234538	12266527	1
LG03	12266528	12286998	2
LG03	12324978	12357059	1
LG03	12450271	12464621	1
LG03	12464622	12556092	10
LG03	12556093	12610309	4
LG03	12610310	12642738	6
LG03	12642739	12771301	8
LG03	12771305	12862073	5
LG03	12862074	12965628	2
LG03	12965629	13004306	7
LG03	13004307	13052709	2
LG03	13052710	13123160	2
LG03	13123161	13191916	2
LG03	13191917	13285814	1
LG03	13285815	13353421	4
LG03	13353428	13424911	1
LG03	13424912	13486325	4
LG03	13486326	13532056	5
LG03	13532057	13565890	7
LG03	13565891	13602337	3
LG03	13602338	13642908	2
LG03	13642909	13752261	6
LG03	13752262	13778434	1
LG03	13778435	13825107	2
LG03	13825108	13877635	3
LG03	13877636	13921014	4
LG03	13921015	13972877	1
LG03	13972878	14004554	5
LG03	14004555	14040520	8
LG03	14040521	14072415	3
LG03	14072416	14108051	5
LG03	14108052	14142090	7
LG03	14142091	14155891	2
LG03	14155892	14173326	4
LG03	14184499	14212730	4
LG03	14212731	14224214	1
LG03	14241248	14304093	2
LG03	14304094	14347444	3
LG03	14391158	14415891	1
LG03	14415892	14454491	3
LG03	14454492	14516545	1
LG03	14516546	14588247	3
LG03	14588248	14626518	3
LG03	14662056	14743661	2
LG03	14769165	14824427	1
LG03	14824428	14865601	3
LG03	14865602	14891985	10
LG03	14891986	14966254	1
LG03	14966255	15072054	6
LG03	15072055	15126499	1
LG03	15126500	15180884	3
LG03	15203387	15235419	3
LG03	15235420	15251895	1
LG03	15288885	15308997	5
LG03	15308998	15372341	2
LG03	15372342	15494400	8
LG03	15494401	15571042	1
LG03	15780303	15862669	7
LG03	15862670	15969881	9
LG03	15969882	15999220	1
LG03	16034054	16063367	2
LG03	16063368	16090854	2
LG03	16090855	16123014	1
LG03	16123015	16139277	1
LG03	16139278	16155747	1
LG03	16176992	16212690	2
LG03	16212691	16248670	2
LG03	16248671	16352764	1
LG03	16352765	16398431	4
LG03	16398432	16487883	5
LG03	16487884	16586604	2
LG03	16586605	16624503	7
LG03	16679398	16781350	13
LG03	16814415	16837699	4
LG03	16837730	16885198	6
LG03	16885199	16950190	9
LG03	16950191	17015810	2
LG03	17015811	17186977	1
LG03	17186978	17247964	2
LG03	17247965	17304258	2
LG03	17440413	17460821	1
LG03	17500785	17566887	13
LG03	17566888	17663268	5
LG03	17747104	17812993	1
LG03	17812994	17934202	2
LG03	17934203	17973033	2
LG03	18063662	18197559	4
LG03	18197560	18230313	5
LG03	18230314	18297948	7
LG03	18297949	18389462	2
LG03	18389463	18486787	6
LG03	18486788	18599561	2
LG03	18599566	18657568	7
LG03	18657569	18704679	1
LG03	18747403	18785918	1
LG03	18785919	18807301	2
LG03	18807302	18832080	3
LG03	18832081	18874219	3
LG03	18874220	18958749	5
LG03	18958750	19005237	4
LG03	19005238	19051032	7
LG03	19051033	19164415	8
LG03	19164416	19216536	5
LG03	19216537	19300126	4
LG03	19300127	19367784	5
LG03	19367785	19486323	4
LG03	19486324	19503400	1
LG03	19503401	19613904	5
LG03	19613905	19641596	2
LG03	19641597	19666766	1
LG03	19694566	19774534	1
LG03	19774535	19965663	1
LG03	19965664	20053181	7
LG03	20053182	20137578	2
LG03	20137579	20208202	4
LG03	20208203	20252753	7
LG03	20252754	20394938	3
LG03	20394984	20541599	1
LG03	20541600	20602490	5
LG03	20602491	20684140	9
LG03	20684148	20748202	8
LG03	20748203	20776229	1
LG03	20776230	20809688	1
LG03	20827746	20892281	2
LG03	20892282	20978960	1
LG03	20978961	21123087	4
LG03	21123088	21276290	1
LG03	21276291	21316863	1
LG03	21328502	21342164	3
LG03	21386744	21397919	1
LG03	21495624	21509826	1
LG03	21509827	21521348	1
LG03	21521349	21535583	1
LG03	21565133	21584892	2
LG03	21610614	21621388	1
LG03	21621389	21639766	5
LG03	21639767	21667312	1
LG03	21702372	21713495	1
LG03	21713496	21723910	1
LG03	21739961	21754323	1
LG03	21754324	21773072	4
LG03	21802479	21830857	4
LG03	21830858	21848866	2
LG03	21848867	21895517	5
LG03	21895518	22002712	2
LG03	22002713	22016700	1
LG03	22016708	22036970	5
LG03	22036971	22121379	1
LG03	22121381	22181556	1
LG03	22181557	22216301	2
LG03	22216302	22246067	2
LG03	22246068	22257242	2
LG03	22257243	22269877	2
LG03	22269878	22284624	12
LG03	22284625	22307833	1
LG03	22307834	22344882	3
LG03	22344883	22362825	4
LG03	22362826	22409131	7
LG03	22409132	22434968	2
LG03	22434969	22473676	2
LG03	22473677	22594801	2
LG03	22594802	22633024	4
LG03	22633025	22682625	3
LG03	22682626	22710010	3
LG03	22710011	22750641	9
LG03	22750657	22802559	7
LG03	22835242	22922328	4
LG03	22922329	22963775	2
LG03	22963776	23009052	5
LG03	23009053	23039318	5
LG03	23039319	23076659	2
LG03	23076660	23093230	1
LG03	23093231	23114186	4
LG03	23114187	23145202	1
LG03	23145203	23165667	1
LG03	23165668	23182818	6
LG03	23182819	23237904	7
LG03	23237905	23300028	5
LG03	23300029	23335271	1
LG03	23335272	23366591	5
LG03	23366592	23404162	2
LG03	23404163	23465258	13
LG03	23465259	23526626	10
LG03	23526627	23597225	3
LG03	23597226	23631939	3
LG03	23821857	23899251	2
LG03	23899252	23935534	8
LG03	23935535	23986119	2
LG03	23986120	24020645	1
LG03	24020646	24093737	2
LG03	24262310	24286737	1
LG03	24286738	24321294	1
LG03	24321295	24368575	2
LG03	24389262	24479092	3
LG03	24479093	24595868	2
LG03	24595869	24722575	5
LG03	24722576	24790388	4
LG03	24790389	24827125	1
LG03	24827126	24968537	2
LG03	24968538	25051147	4
LG03	25051148	25106579	4
LG03	25106580	25198624	3
LG03	25198625	25243649	3
LG03	25297513	25327908	2
LG03	25327909	25357560	1
LG03	25357561	25403280	6
LG03	25403281	25458933	6
LG03	25458934	25500544	1
LG03	25542661	25606872	1
LG03	25643001	25676494	1
LG03	25710849	25765122	1
LG03	25765123	25838996	3
LG03	25838997	25910796	10
LG03	25910797	25932101	6
LG03	25932102	26001758	4
LG03	26044242	26103507	5
LG03	26103508	26140185	1
LG03	26140186	26176197	1
LG03	26176394	26212575	2
LG03	26212576	26255824	3
LG03	26255825	26280015	5
LG03	26280016	26351027	5
LG03	26351028	26381219	8
LG03	26414032	26465682	6
LG03	26465683	26510756	3
LG03	26510758	26585377	4
LG03	26585378	26647263	7
LG03	26647264	26685710	2
LG03	26685711	26707262	14
LG03	26707263	26724981	8
LG03	26724982	26737403	3
LG03	26785392	26803853	4
LG03	26803854	26830401	9
LG03	26830402	26851162	6
LG03	26851163	26885163	5
LG03	26885164	26932762	1
LG03	26932763	27009180	9
LG03	27009181	27036183	10
LG03	27036184	27053464	3
LG03	27053465	27092246	2
LG03	27092247	27167367	2
LG03	27167368	27209583	3
LG03	27209584	27266988	2
LG03	27266989	27343438	3
LG03	27343439	27373583	9
LG03	27373584	27399969	8
LG03	27399971	27438741	1
LG03	27438742	27470357	1
LG03	27507113	27558151	4
LG03	27558152	27631319	2
LG03	27631320	27681309	2
LG03	27701260	27743005	2
LG03	27743006	27924717	3
LG03	27924718	27979327	3
LG03	27979328	28005064	14
LG03	28005065	28026806	9
LG03	28026807	28104991	4
LG03	28104992	28143207	6
LG03	28143208	28171330	5
LG03	28171331	28187332	1
LG03	28187333	28203776	12
LG03	28203777	28378985	6
LG03	28378986	28508269	1
LG03	28508270	28705849	2
LG03	28705850	28945329	3
LG03	28945330	29131981	8
LG03	29131982	29304075	7
LG03	29304077	29397162	5
LG03	29397163	29674513	6
LG03	29674514	30138307	1
LG03	30138310	30477445	3
LG03	30477446	30677820	9
LG03	30677821	30711935	8
LG03	30711936	30744554	6
LG03	30744555	30816864	4
LG03	30816865	30839039	2
LG03	30839040	30875278	10
LG03	30875279	30902133	3
LG03	30902134	31038944	4
LG03	31038945	31081790	4
LG03	31081791	31124517	3
LG03	31124518	31147264	1
LG03	31147265	31169694	6
LG03	31169695	31195750	3
LG03	31195751	31520288	6
LG03	31623178	31709452	11
LG03	31709453	31861752	9
LG03	31982473	31994916	1
LG03	31994917	32011846	3
LG03	32011847	32033403	4
LG03	32033404	32047313	2
LG03	32047314	32066402	1
LG03	32066403	32082585	8
LG03	32082586	32121607	2
LG03	32121608	32148281	7
LG03	32148282	32183740	2
LG03	32183741	32258350	2
LG03	32258646	32289883	1
LG03	32289884	32356276	2
LG03	32356277	32399246	8
LG03	32399247	32438509	2
LG03	32438510	32477034	1
LG03	32477035	32515857	7
LG03	32515858	32547552	3
LG03	32547553	32576768	2
LG03	32576769	32710066	1
LG03	32710067	32911283	10
LG03	32936398	32974672	1
LG03	32974673	33207388	1
LG03	33207390	33360421	2
LG03	33360422	33457841	1
LG03	33457842	33663063	8
LG03	33663064	34105020	6
LG03	34105021	34235037	5
LG03	34235038	34303878	1
LG03	34303879	34428065	3
LG03	34428066	34739439	3
LG03	34739440	34986640	8
LG03	34986641	35245920	6
LG03	35320847	35406684	2
LG03	35469902	35503439	1
LG03	35560929	35604240	1
LG03	35604241	35639220	2
LG03	35723576	35769373	1
LG03	35828018	35908020	2
LG03	35908222	36038435	2
LG03	36038436	36164998	1
LG03	36187035	36421643	5
LG03	36421644	36620114	7
LG03	36620115	36760351	7
LG03	36760352	36906033	3
LG03	36906034	36983290	3
LG03	36983291	37011939	2
LG03	37110192	37139214	1
LG03	37139215	37196873	1
LG03	37196874	37344913	4
LG03	37344914	37450580	2
LG03	37450581	37678461	3
LG03	37678462	37836588	5
LG03	37836589	37948035	4
LG03	38049970	38190655	1
LG03	38190656	38221996	1
LG03	38221997	38246448	6
LG03	38246449	38363616	5
LG03	38363617	38394115	9
LG03	38394116	38421782	3
LG03	38421783	38469933	9
LG03	38469934	38525996	8
LG03	38525997	38592267	12
LG03	38592268	38643415	2
LG03	38643416	38758064	3
LG03	38758065	38812843	7
LG03	38812844	38844174	1
LG03	38844175	38963487	3
LG03	38963488	39026213	2
LG03	39026214	39076999	6
LG03	39077000	39103648	4
LG03	39103649	39134971	2
LG03	39134972	39154479	3
LG03	39154480	39199352	2
LG03	39199353	39321562	5
LG03	39321563	39465078	3
LG03	39465079	39547987	7
LG03	39547988	39691674	7
LG03	39755142	39788539	4
LG03	39788540	39828038	5
LG03	39828039	39917863	5
LG03	39941602	39980446	5
LG03	39980447	40040469	5
LG03	40040470	40065183	1
LG03	40065184	40108768	8
LG03	40108769	40145749	2
LG03	40145750	40202885	2
LG03	40202886	40444156	3
LG03	40444157	40667258	5
LG03	40667259	40738755	4
LG03	40738756	40774585	2
LG03	40774586	40829004	3
LG03	40829005	40880450	4
LG03	40880451	40928434	3
LG03	40928435	40973594	2
LG03	40973595	40994570	3
LG03	40994571	41040576	3
LG03	41040577	41083050	5
LG03	41083051	41108428	1
LG03	41108429	41136232	5
LG03	41136233	41169202	7
LG03	41169203	41206669	3
LG03	41206670	41283547	6
LG03	41283680	41491176	4
LG03	41534921	41619821	3
LG03	41619822	41716391	5
LG03	41716392	41769501	1
LG03	41811875	41928956	1
LG03	41928957	42137459	9
LG03	42137460	42198371	2
LG03	42198372	42340547	11
LG03	42340548	42521328	4
LG03	42521329	42690145	4
LG03	42690146	42723245	2
LG03	42723246	42773758	3
LG03	42773759	42870153	3
LG03	42870154	42988462	2
LG03	42988463	43103641	1
LG03	43103642	43139911	5
LG03	43139912	43170919	4
LG03	43170920	43217722	6
LG03	43322503	43354699	3
LG03	43354700	43417509	2
LG03	43417510	43458257	4
LG03	43458258	43680777	4
LG03	43756593	43786904	1
LG03	43786905	43830323	1
LG03	43830324	43851935	2
LG03	43851936	43885971	3
LG03	43912955	43946468	2
LG03	43946469	43997859	3
LG03	43997860	44024991	2
LG03	44024992	44044465	6
LG03	44044466	44146975	3
LG03	44146976	44169830	1
LG03	44169831	44211767	9
LG03	44278598	44330886	3
LG03	44330887	44351088	6
LG03	44351089	44367216	4
LG03	44367217	44421589	6
LG03	44421590	44482289	6
LG03	44482290	44558830	3
LG03	44558831	44649611	3
LG03	44649612	44683610	6
LG03	44683611	44710785	3
LG03	44710786	44744092	2
LG03	44744093	44769905	2
LG03	44815297	44854327	1
LG03	44854328	44911600	4
LG03	44911601	44928651	6
LG03	44928652	44947584	9
LG03	44947585	44984785	3
LG03	44984786	45021293	3
LG03	45075911	45176385	6
LG03	45176386	45207320	7
LG03	45207321	45284573	10
LG03	45284574	45333594	3
LG03	45333595	45421059	4
LG03	45421060	45510463	7
LG03	45510464	45542498	1
LG03	45542499	45569774	1
LG03	45569775	45621966	2
LG03	45621967	45656855	4
LG03	45656856	45727382	5
LG03	45727383	45750163	3
LG03	45750164	45784397	6
LG03	45784398	45808393	6
LG03	45808394	45845839	3
LG03	45865108	45902198	2
LG03	45902199	45964782	2
LG03	45964783	46047087	1
LG03	46047088	46107420	1
LG03	46107421	46158947	5
LG03	46158948	46186391	13
LG03	46215241	46284090	7
LG03	46284091	46415283	4
LG03	46415284	46549615	6
LG03	46549617	46754900	8
LG03	46754901	46892989	9
LG03	46892990	47021362	6
LG03	47021363	47200609	7
LG03	47200610	47225802	5
LG03	47225803	47261050	4
LG03	47261051	47291886	4
LG03	47291887	47321896	6
LG03	47321897	47423696	4
LG03	47423697	47465416	6
LG03	47465417	47514367	1
LG03	47514368	47572019	6
LG03	47572020	47621536	5
LG03	47621537	47660989	12
LG03	47660990	47680087	6
LG03	47680088	47709028	6
LG03	47709029	47733729	3
LG03	47733730	47776169	4
LG03	47776170	47794230	4
LG03	47794231	47810597	2
LG03	47810598	47842425	2
LG03	47842426	47879943	3
LG03	47879944	47905643	4
LG03	47905644	47928396	7
LG03	47928397	47965181	6
LG03	47965182	47979531	2
LG03	47979532	48006012	4
LG03	48006013	48103266	11
LG03	48103267	48139310	8
LG03	48139311	48168237	7
LG03	48168238	48190774	6
LG03	48190775	48246499	9
LG03	48246500	48262949	6
LG03	48262950	48330937	6
LG03	48330938	48351359	12
LG03	48351360	48372662	5
LG03	48372663	48384516	1
LG03	48384517	48417892	7
LG03	48417893	48474333	3
LG03	48474334	48506262	1
LG03	48506263	48554710	9
LG03	48554714	48591681	6
LG03	48591682	48640856	3
LG03	48640857	48717091	4
LG03	48717092	48780001	3
LG03	48780002	48860791	10
LG03	48860792	48929005	3
LG03	48929006	48948824	1
LG03	48948825	48978123	1
LG03	49007885	49046145	1
LG03	49046146	49067105	1
LG03	49067106	49100199	4
LG03	49100200	49137242	3
LG03	49137244	49157766	3
LG03	49157767	49213650	9
LG03	49213651	49252017	6
LG03	49252018	49302316	1
LG03	49302317	49375975	2
LG03	49375976	49418144	2
LG03	49418145	49467135	1
LG03	49467136	49515999	1
LG03	49516000	49548501	2
LG03	49548502	49585730	3
LG03	49585731	49659840	11
LG03	49659841	49702158	10
LG03	49702159	49765759	5
LG03	49765760	49816482	6
LG03	49816487	49859307	6
LG03	49881672	49924564	12
LG03	49924565	49969836	4
LG03	49969837	50075852	2
LG03	50075853	50117683	3
LG03	50117684	50240868	3
LG03	50240869	50366831	1
LG03	50366832	50416127	1
LG03	50416128	50468369	3
LG03	50485219	50536448	1
LG03	50536449	50593862	8
LG03	50593863	50643418	6
LG03	50643419	50716045	5
LG03	50716046	50784434	6
LG03	50784435	50847850	3
LG03	50847851	50900029	3
LG03	50900038	50922365	1
LG03	50922366	50971857	4
LG03	50971859	51005536	12
LG03	51005537	51028019	4
LG03	51028020	51125268	1
LG03	51125269	51236058	5
LG03	51236059	51329818	6
LG03	51329819	51420329	3
LG03	51420330	51481094	1
LG03	51481095	51533522	5
LG03	51533523	51568254	2
LG03	51585724	51603294	1
LG03	51603295	51639501	4
LG03	51676811	51698941	8
LG03	51698942	51727947	7
LG03	51727948	51758144	1
LG03	51758145	51786743	1
LG03	51786744	51810079	1
LG03	51810080	51842771	4
LG03	51842772	51911035	3
LG03	51911036	51936456	2
LG03	51936457	51978150	3
LG03	51978213	52004808	2
LG03	52004809	52030125	3
LG03	52030126	52057489	2
LG03	52057490	52098397	1
LG03	52098398	52133104	2
LG03	52133105	52153023	4
LG03	52153024	52202179	1
LG03	52202180	52219592	2
LG03	52219593	52238071	3
LG03	52238072	52268336	5
LG03	52268337	52290508	6
LG03	52290509	52324904	11
LG03	52324905	52362153	2
LG03	52362156	52401976	5
LG03	52445000	52476995	7
LG03	52476996	52491650	3
LG03	52513880	52555133	3
LG03	52555134	52583826	4
LG03	52583827	52640492	6
LG03	52640493	52692773	4
LG03	52692774	52724863	11
LG03	52724864	52757495	5
LG03	52757624	52821791	2
LG03	52821792	52856263	6
LG03	52856264	52880276	4
LG03	52880277	52943767	4
LG03	52943774	53055913	8
LG03	53055914	53094766	9
LG03	53094767	53176363	4
LG03	53176364	53274021	10
LG03	53274022	53335902	3
LG03	53335903	53401436	10
LG03	53401437	53457813	3
LG03	53457814	53564945	7
LG03	53564946	53593805	4
LG03	53593806	53627784	9
LG03	53627785	53665468	5
LG03	53665470	53714716	3
LG03	53714717	53758971	1
LG03	53758972	53793629	3
LG03	53793630	53836614	5
LG03	53836615	53871912	2
LG03	53871913	53956905	2
LG03	53956909	54044488	3
LG03	54044489	54128350	7
LG03	54128351	54167524	12
LG03	54167525	54220459	4
LG03	54220460	54300030	7
LG03	54300031	54348922	8
LG03	54348923	54373510	2
LG03	54373511	54441251	9
LG03	54441252	54522650	10
LG03	54522651	54566225	2
LG03	54585225	54620317	10
LG03	54620318	54691289	11
LG03	54691290	54779100	6
LG03	54779101	54812857	5
LG03	54812858	54842566	3
LG03	54895043	54947615	1
LG03	54947616	54994238	7
LG03	54994239	55060256	3
LG03	55060257	55123706	3
LG03	55123707	55201013	1
LG03	55201014	55374437	3
LG03	55374438	55618877	2
LG03	55756181	55788796	6
LG03	55788797	55823357	15
LG03	55823552	55898274	2
LG03	55898275	55921971	2
LG03	55997359	56047747	2
LG03	56047748	56155241	3
LG03	56155242	56268691	10
LG03	56268692	56294049	2
LG03	56294050	56333383	1
LG03	56333384	56357000	7
LG03	56357001	56377354	4
LG03	56377355	56411212	1
LG03	56411213	56436090	1
LG03	56436091	56469959	6
LG03	56582372	56621693	3
LG03	56621694	56733361	4
LG03	56733362	56761880	14
LG03	56761881	56775794	4
LG03	56775795	56844382	5
LG03	56844383	56868770	13
LG03	56868771	57008578	3
LG03	57068172	57108021	5
LG03	57108022	57119321	5
LG03	57119322	57143487	11
LG03	57143488	57270639	5
LG03	57270640	57364791	4
LG03	57364793	57443742	5
LG03	57467210	57569685	11
LG03	57569686	57600270	6
LG03	57600271	57670187	1
LG03	57670188	57685876	6
LG03	57685877	57731892	9
LG03	57731893	57826400	7
LG03	57826401	57987262	9
LG03	57987263	58108678	1
LG03	58108679	58171061	4
LG03	58171062	58320783	1
LG03	58320784	58354435	1
LG03	58354436	58391375	8
LG03	58391376	58506536	12
LG03	58506537	58563406	1
LG03	58563407	58595307	9
LG03	58595308	58873026	7
LG03	58873027	58971084	7
LG03	58971085	59090197	3
LG03	59090198	59150047	2
LG03	59150048	59201472	5
LG03	59201484	59256056	16
LG03	59256057	59361238	7
LG03	59361239	59436773	3
LG03	59436774	59556223	3
LG03	59556224	59578655	1
LG03	59578656	59630788	5
LG03	59630790	59772181	7
LG03	59772182	59941297	1
LG03	59941298	59965139	5
LG03	59965140	59987777	1
LG03	59987778	59999022	6
LG03	59999023	60012148	6
LG03	60012149	60049480	3
LG03	60049481	60062190	3
LG03	60062191	60086742	7
LG03	60086743	60151276	3
LG03	60151277	60252972	6
LG03	60252973	60307562	9
LG03	60307563	60325274	3
LG03	60325275	60401850	4
LG03	60401851	60416229	4
LG03	60416230	60426367	3
LG03	60426368	60438624	7
LG03	60438625	60457205	17
LG03	60457209	60488046	5
LG03	60488047	60549614	7
LG03	60549615	60628036	6
LG03	60628037	60745802	13
LG03	60745803	60802517	14
LG03	60802518	60834036	3
LG03	60834037	60902769	2
LG03	60902770	60960233	10
LG03	60960234	60980007	2
LG03	60980008	60991121	1
LG03	60991122	61002751	2
LG03	61002752	61019687	4
LG03	61019688	61052264	3
LG03	61052265	61078417	1
LG03	61110403	61147912	2
LG03	61147913	61160130	1
LG03	61160131	61204149	6
LG03	61204150	61232592	2
LG03	61232593	61274898	3
LG03	61274899	61340082	7
LG03	61340083	61403128	5
LG03	61403129	61421391	8
LG03	61421392	61516215	3
LG03	61516216	61560990	4
LG03	61560991	61707144	3
LG03	61707145	61767228	8
LG03	61767229	61808894	3
LG03	61808895	61829974	6
LG03	61829975	61842420	6
LG03	61842421	61861070	2
LG03	61861071	61872988	6
LG03	61872989	61885083	1
LG03	61895162	61967709	6
LG03	61967710	62036747	5
LG03	62036748	62063536	11
LG03	62063537	62092168	4
LG03	62092169	62145046	5
LG03	62268941	62290975	4
LG03	62290976	62317164	11
LG03	62317165	62348165	3
LG03	62348166	62477135	6
LG03	62477136	62502436	3
LG03	62502437	62523325	3
LG03	62523326	62534519	10
LG03	62534520	62556496	5
LG03	62556497	62594763	7
LG03	62594764	62623676	3
LG03	62623677	62660439	7
LG03	62660440	62681263	1
LG03	62681264	62714420	4
LG03	62714421	62745231	13
LG03	62745232	62769356	3
LG03	62769357	62822061	5
LG03	62822062	62844255	7
LG03	62844256	62968433	4
LG03	62968434	63039616	11
LG03	63039617	63104912	1
LG03	63104913	63145702	3
LG03	63145703	63193182	7
LG03	63193210	63250693	9
LG03	63250694	63283772	10
LG03	63283773	63307087	19
LG03	63307088	63328725	5
LG03	63328726	63353212	7
LG03	63353213	63399330	7
LG03	63399331	63435106	3
LG03	63435107	63458990	5
LG03	63458991	63478255	2
LG03	63478272	63490390	5
LG03	63490391	63505142	3
LG03	63505143	63529011	5
LG03	63529012	63577576	3
LG03	63577577	63606173	2
LG03	63606174	63656652	4
LG03	63656653	63694246	3
LG03	63750204	63808718	4
LG05	8078008	8102799	21
LG03	63833149	63859425	6
LG03	63859426	63897379	8
LG03	63897380	63992178	10
LG03	63992179	64046913	12
LG03	64046914	64167540	5
LG03	64167541	64259604	3
LG03	64259605	64329471	6
LG03	64329472	64356591	11
LG03	64356592	64414375	1
LG03	64414376	64458888	12
LG03	64458889	64515823	8
LG03	64515824	64623671	3
LG03	64707518	64737748	3
LG03	64737749	64763304	14
LG03	64763305	64801906	3
LG03	64801907	64833556	9
LG03	64833557	64852821	5
LG03	64852822	64876108	3
LG03	64876109	64916208	6
LG03	64916209	64942543	9
LG03	64942545	64972491	4
LG03	64998623	65024975	2
LG03	65024976	65094392	4
LG03	65094393	65161474	4
LG03	65178831	65202927	1
LG03	65202928	65243565	1
LG03	65243566	65277522	6
LG03	65277523	65328661	3
LG03	65328662	65398915	2
LG03	65398916	65462253	1
LG03	65462254	65511086	4
LG03	65511087	65540081	10
LG03	65540082	65577294	3
LG03	65577295	65641330	4
LG03	65641331	65710303	7
LG03	65710304	65787083	3
LG03	65787084	65930278	10
LG03	65930279	66057650	3
LG03	66057651	66120707	2
LG03	66276886	66409927	5
LG03	66409928	66566309	5
LG03	66566310	66628975	5
LG03	66628976	66780990	4
LG03	66780991	66941453	4
LG03	67027082	67059820	5
LG03	67059821	67122397	10
LG03	67122398	67182959	7
LG03	67182960	67217574	7
LG03	67217575	67243472	9
LG03	67243473	67280106	10
LG03	67280107	67304533	3
LG03	67304534	67332886	14
LG03	67332887	67374823	1
LG03	67374824	67393643	6
LG03	67393644	67421510	14
LG03	67421511	67455681	7
LG03	67455682	67484247	2
LG03	67510461	67526203	2
LG03	67536727	67561615	5
LG03	67561616	67605888	9
LG03	67605889	67658299	8
LG03	67658300	67709108	3
LG03	67709109	67809371	5
LG03	67809372	67856598	3
LG03	67856599	67914830	7
LG03	67914831	67942092	2
LG03	67942093	68047049	7
LG03	68047050	68072121	6
LG03	68072122	68101475	2
LG03	68101476	68139025	2
LG03	68139026	68184369	4
LG03	68184370	68214538	1
LG03	68214539	68271488	3
LG03	68271489	68295776	3
LG03	68332382	68374390	7
LG03	68399881	68432927	2
LG03	68488623	68513912	1
LG03	68513913	68545906	2
LG03	68620000	68652153	1
LG03	68652154	68678885	1
LG03	68678893	68702768	1
LG03	68702769	68735166	5
LG03	68735167	68803475	1
LG03	68803476	68834805	2
LG03	68834806	68875380	3
LG03	68875381	68931522	1
LG03	68931523	68967612	1
LG03	68967613	68998440	2
LG03	68998441	69029581	5
LG03	69029582	69064430	11
LG03	69064431	69103267	8
LG03	69103268	69129418	1
LG03	69129419	69160792	14
LG03	69160793	69200243	5
LG03	69200244	69237392	4
LG03	69237393	69264106	2
LG03	69264107	69310236	6
LG03	69310237	69339446	4
LG03	69379582	69445798	3
LG03	69445799	69569109	1
LG03	69569110	69597737	3
LG03	69597738	69627496	1
LG03	69677444	69719266	3
LG03	69755605	69782712	2
LG03	69782713	69821698	1
LG03	69821699	69848515	6
LG03	69848516	69882668	1
LG03	69882670	69915009	2
LG03	69915010	69955568	2
LG03	69955569	70002302	2
LG03	70002303	70034439	7
LG03	70034440	70067864	4
LG03	70096642	70120225	3
LG03	70120226	70148592	2
LG03	70148593	70172715	2
LG03	70172716	70198686	2
LG03	70198687	70234293	6
LG03	70234294	70268701	3
LG03	70268702	70308400	1
LG03	70322131	70481206	10
LG03	70481207	70534582	2
LG03	70534583	70556389	4
LG03	70556390	70604144	2
LG03	70604145	70639870	5
LG03	70639871	70747843	2
LG03	70747844	70862477	5
LG03	70862478	70992246	2
LG03	70992247	71126033	4
LG03	71126034	71258638	4
LG03	71258639	71385008	6
LG03	71385009	71408243	2
LG03	71431692	71472048	6
[truncated: 10,399 more rows]

## Sheet: Table S7
Table S7. Sex-patterned SNPs in Family 2 of O. mossambicus in non-overlapping 10 kb windows.
Chromosome	Start	End	Om_F2vsM2_ZW_Sex_SNP
LG01	2335	507544	2
LG01	507545	1014796	1
LG01	1781685	2294917	1
LG01	2511979	2990414	4
LG01	2990415	3465105	1
LG01	4398384	4685625	1
LG01	4685626	5022680	7
LG01	5369636	5956025	2
LG01	7148941	7759295	3
LG01	7759296	8143881	1
LG01	8577884	8891887	2
LG01	10510203	10904122	3
LG01	11753483	11945697	1
LG01	11945698	12343227	3
LG01	12343228	12641058	2
LG01	14159382	14361072	1
LG01	14361264	14798960	1
LG01	15419500	15711039	1
LG01	15711040	16069906	2
LG01	16069907	16527933	1
LG01	16950167	17342833	2
LG01	17342834	17720485	1
LG01	17720486	18151274	1
LG01	18151275	18503879	1
LG01	20513887	20672192	2
LG01	20672193	20896719	1
LG01	20896720	21186532	1
LG01	22521238	22817698	1
LG01	23538453	23831716	1
LG01	28137948	28261359	4
LG01	28906401	29163959	3
LG01	29285767	29346913	1
LG01	29569471	29807879	1
LG01	30491170	30764383	3
LG01	33024158	33246979	1
LG01	33506556	33739433	1
LG01	33739434	33860421	3
LG01	33860422	34096844	3
LG01	34096845	34358359	1
LG01	34358360	34607134	1
LG01	34607135	34742656	1
LG01	35399659	35630029	1
LG01	36122355	36314310	2
LG01	36789301	36864000	1
LG01	37090781	37179404	3
LG01	37271811	37444018	3
LG01	37478615	37538647	1
LG01	37538648	37679690	2
LG01	37679691	37823921	2
LG01	37823922	38031509	1
LG01	38031510	38204022	2
LG01	38313269	38524285	3
LG01	38524286	38650714	7
LG01	38650715	38858171	2
LG01	39223506	39492415	2
LG01	39492416	39741780	1
LG01	40125290	40352630	1
LG01	40637366	40751035	2
LG01	40751036	40982482	4
LG01	41888300	42121496	1
LG01	42695852	42886220	3
LG01	42886221	43197548	1
LG01	43197549	43408761	2
LG01	43408762	43671627	1
LG01	43671628	43995897	1
LG01	43995898	44171548	1
LG01	44171550	44270458	1
LG02	7917	259263	5
LG02	259874	514985	9
LG02	514986	881366	7
LG02	881367	1144308	8
LG02	1144309	1387493	5
LG02	1387494	1557949	2
LG02	1557950	1901987	2
LG02	1901988	2255060	5
LG02	2256755	2620733	5
LG02	2620734	2896528	7
LG02	2921735	3084034	4
LG02	3084035	3422638	2
LG02	3422639	3759590	10
LG02	3759592	3940271	1
LG02	3940272	3961045	4
LG02	3961046	3981720	1
LG02	3981721	4002738	2
LG02	4002739	4021349	5
LG02	4021350	4038889	4
LG02	4038890	4049182	1
LG02	4059683	4070190	1
LG02	4070191	4081053	2
LG02	4081054	4094473	2
LG02	4094474	4104993	1
LG02	4104994	4116606	6
LG02	4116607	4128072	1
LG02	4128073	4138446	1
LG02	4160360	4188271	1
LG02	4251584	4264028	1
LG02	4264029	4316673	1
LG02	4316674	4392983	4
LG02	4456760	4637619	6
LG02	4637620	4784148	1
LG02	4784149	4978735	3
LG02	4978736	5023886	2
LG02	5023887	5233714	3
LG02	5233715	5415777	3
LG02	5415778	5664862	4
LG02	5757408	6112441	5
LG02	6112442	6375038	5
LG02	6375039	6556205	1
LG02	6670654	7069494	6
LG02	7069495	7611325	12
LG02	7611326	7847847	4
LG02	7847848	8190066	7
LG02	8190067	8493781	4
LG02	8495125	8909008	2
LG02	8909009	9294805	5
LG02	9294806	9590241	2
LG02	9590242	9975182	8
LG02	9975183	10478159	10
LG02	10478160	10777064	5
LG02	10777065	11080125	6
LG02	11080127	11383973	8
LG02	11383974	11720275	8
LG02	11720276	12161053	4
LG02	12161054	12469894	12
LG02	12470937	12771186	10
LG02	12771187	13066021	11
LG02	13066022	13264198	4
LG02	13264199	13448553	7
LG02	13448554	13833101	11
LG02	13833102	14187514	11
LG02	14187515	14491902	10
LG02	14491922	14746807	1
LG02	16414957	16588628	2
LG02	16588629	16823229	3
LG02	17034689	17192052	2
LG02	17713059	17845138	3
LG02	21651853	22026655	2
LG02	22026656	22388337	1
LG02	23432522	23693824	1
LG02	23693825	24051682	2
LG02	24694241	25027646	1
LG02	25027647	25225115	1
LG02	25500571	25778654	2
LG02	26153308	26278035	4
LG02	26278036	26647473	10
LG02	26647474	26746611	19
LG02	26746612	26999731	6
LG02	26999732	27361062	1
LG02	27361063	27616873	2
LG02	27616874	27887784	2
LG02	29963945	30321878	2
LG02	30686627	31034644	1
LG02	31895361	32352396	1
LG02	33905928	34306859	1
LG02	35650814	36014115	1
LG02	36946077	37255286	4
LG02	37255287	37530155	13
LG02	37974925	38189284	3
LG03	38189285	38222357	6.41231
LG03	146319	370868	3
LG03	899546	1126603	3
LG03	1126604	1275116	2
LG03	1275117	1602446	4
LG03	1602447	1788427	2
LG03	1788428	2052787	5
LG03	2052788	2250776	4
LG03	2250777	2400477	7
LG03	2400478	2516409	1
LG03	2737227	2891376	2
LG03	3055417	3220965	2
LG03	3221169	3344458	4
LG03	3494364	3662706	4
LG03	3818475	3973582	5
LG03	3973583	4179204	2
LG03	4434423	4528889	1
LG03	4528890	4660872	1
LG03	4803623	5005786	4
LG03	5005787	5232889	1
LG03	5232890	5354170	1
LG03	5354173	5444199	3
LG03	5444200	5588121	4
LG03	5808593	5948418	2
LG03	6286118	6400217	2
LG03	6400218	6564572	4
LG03	6564573	6768996	1
LG03	6932241	7067877	1
LG03	7067878	7290683	3
LG03	7290684	7557078	1
LG03	7849178	8041302	2
LG03	8041303	8251757	3
LG03	8366977	8602284	1
LG03	8602285	8624556	3
LG03	9013011	9282476	3
LG03	9460569	9562358	2
LG03	9691845	9717270	1
LG03	9888337	10157708	3
LG03	10157709	10366399	1
LG03	10366400	10518811	4
LG03	10518812	10725058	2
LG03	10725059	10921638	2
LG03	10921639	11054212	2
LG03	11232247	11509567	1
LG03	11912418	12092813	1
LG03	12092814	12252556	1
LG03	12252557	12356228	2
LG03	12556780	12616155	4
LG03	12616156	12644992	3
LG03	12649210	12814114	4
LG03	13009818	13205767	2
LG03	13205779	13427363	2
LG03	13604708	13757641	2
LG03	13757642	13824795	2
LG03	13824796	13970568	2
LG03	13970569	14200842	1
LG03	14200843	14347884	5
LG03	14536307	14688017	8
LG03	14688018	14843168	1
LG03	14843169	15075224	1
LG03	15075225	15175603	2
LG03	15175604	15282599	2
LG03	15282600	15478298	1
LG03	15478300	15692463	1
LG03	15692464	15923804	1
LG03	16076543	16322096	1
LG03	16322097	16473359	1
LG03	16473360	16730812	3
LG03	16730813	16924323	4
LG03	16924324	17146485	2
LG03	17146486	17293107	1
LG03	17293108	17367695	2
LG03	17534340	17749930	1
LG03	17749931	17956812	2
LG03	17956821	18085503	1
LG03	18085504	18310008	4
LG03	18310009	18613686	3
LG03	18613687	18784058	5
LG03	18784094	18979432	1
LG03	19176202	19350740	1
LG03	19350741	19499866	2
LG03	19651283	19732370	1
LG03	19984514	20186996	1
LG03	20186997	20279853	5
LG03	20542306	20715089	2
LG03	20806428	20888299	1
LG03	21248701	21318155	1
LG03	21329987	21343372	1
LG03	21343373	21354625	2
LG03	21515054	21526596	1
LG03	21552635	21568389	1
LG03	21568390	21591197	2
LG03	21591198	21602407	2
LG03	21699395	21709903	1
LG03	21709904	21720105	2
LG03	21731523	21747273	2
LG03	21747274	21761976	1
LG03	21804066	21841876	1
LG03	21841877	21998718	5
LG03	21998719	22208842	2
LG03	22208843	22400999	4
LG03	23207879	23372973	3
LG03	23372974	23619902	4
LG03	23915391	24010339	4
LG03	24010340	24159495	1
LG03	24159496	24283406	1
LG03	24283407	24381570	1
LG03	24381571	24557727	1
LG03	24557728	24942247	1
LG03	25316954	25474668	1
LG03	25585917	25692317	1
LG03	25904909	26087317	2
LG03	26480147	26766398	1
LG03	26766399	27030220	1
LG03	27030226	27258230	1
LG03	27258231	27437765	1
LG03	27503542	27676588	2
LG03	27918191	28044531	1
LG03	28044532	28218796	1
LG03	28218797	28908092	1
LG03	28908093	31508235	4
LG03	31508240	32293196	11
LG03	32293197	32930434	4
LG03	32930435	33036859	2
LG03	33036860	34321399	2
LG03	34321400	35460312	4
LG03	35460313	35680488	2
LG03	35680493	36090141	1
LG03	36204887	37120722	5
LG03	37120723	37442957	3
LG03	37442958	38390245	2
LG03	38390246	38593878	1
LG03	38593879	38804168	12
LG03	38804169	39181295	2
LG03	39181296	39912001	1
LG03	39912008	40007141	1
LG03	40007142	40394924	2
LG03	40394925	41133586	5
LG03	41133587	41239244	5
LG03	41835218	42527505	2
LG03	42527506	42968774	1
LG03	43336062	43845049	2
LG03	43845069	44001185	3
LG03	44001186	44247590	1
LG03	44247591	44674619	1
LG03	44674620	44913867	3
LG03	44913868	45211357	5
LG03	45211358	45400103	4
LG03	45400104	45536757	1
LG03	45536758	45679840	4
LG03	45679841	45768675	4
LG03	45768676	45851988	3
LG03	45851989	45928428	6
LG03	45928429	46136813	3
LG03	46136814	46337963	6
LG03	46337964	47204737	1
LG03	47204738	47226132	2
LG03	47226133	47446881	6
LG03	47446882	47508448	10
LG03	47508449	47573170	1
LG03	47573171	47673761	9
LG03	47673762	47725135	5
LG03	47725136	47807814	6
LG03	47902354	48058746	2
LG03	48058747	48153095	1
LG03	48153096	48306272	5
LG03	48306273	48547796	1
LG03	48650721	48801252	5
LG03	48801253	49045689	1
LG03	49045690	49269082	5
LG03	49269083	49454551	2
LG03	49454552	49546124	2
LG03	49546125	49638147	2
LG03	49858668	49905308	3
LG03	50097606	50247832	3
LG03	50247857	50385083	1
LG03	50385084	50477889	1
LG03	50477890	50616712	1
LG03	50616713	50828915	5
LG03	50828916	50949825	2
LG03	50949826	51103685	1
LG03	51103686	51255559	1
LG03	51255560	51392437	5
LG03	51571722	51650761	1
LG03	51650762	51854604	1
LG03	51854605	52026047	1
LG03	52026048	52215508	1
LG03	52215509	52433730	2
LG03	52433731	52629183	3
LG03	52629185	52810829	6
LG03	52810830	53018646	5
LG03	53018647	53218663	1
LG03	53218664	53378389	1
LG03	53378390	53577106	1
LG03	53577107	53797753	2
LG03	53797754	53940421	2
LG03	53940422	54122948	1
LG03	54122949	54321320	1
LG03	54321321	54508687	1
LG03	54508688	54873215	4
LG03	54873216	55214900	9
LG03	55214901	55987275	5
LG03	56113295	56455082	4
LG03	56455083	56770896	3
LG03	56770897	57013573	5
LG03	57013574	57108392	2
LG03	57108393	57119974	2
LG03	57119975	57150988	2
LG03	57150989	57400672	5
LG03	57551189	57677436	2
LG03	57677437	57788233	1
LG03	57788234	58485328	4
LG03	58485329	59129065	3
LG03	59129066	59571371	6
LG03	59571372	59941159	3
LG03	59941160	60086332	3
LG03	60086333	60343864	7
LG03	60343865	60562428	10
LG03	60562429	60901775	11
LG03	60901776	60975593	2
LG03	61009106	61050709	3
LG03	61068905	61100255	3
LG03	61100256	61136424	2
LG03	61136425	61158053	2
LG03	61158054	61269267	1
LG03	61269268	61535286	7
LG03	61535287	61830074	9
LG03	61830075	61859405	8
LG03	61859406	61875064	1
LG03	61875066	61889987	3
LG03	61889988	61965930	9
LG03	61965931	62082100	4
LG03	62082101	62302015	4
LG03	62302016	62625222	7
LG03	62625223	62820858	5
LG03	62820861	63037166	5
LG03	63037204	63310701	1
LG03	63310702	63393190	7
LG03	63393191	63515619	8
LG03	63515620	63592998	3
LG03	63592999	63725310	11
LG03	63725312	63864877	1
LG03	63864878	64073660	2
LG03	64255093	64388430	4
LG03	64388431	64621514	4
LG03	65176950	65272632	1
LG03	65432128	65602200	1
LG03	65602201	65790964	3
LG03	65790965	65944443	3
LG03	65944444	66148170	3
LG03	66606205	66717618	3
LG03	66717619	66832452	1
LG03	66832453	67020853	2
LG03	67020854	67174841	2
LG03	67174842	67324466	2
LG03	67545977	67783934	5
LG03	67972466	68182889	3
LG03	68677911	68937206	1
LG03	68937207	69091904	8
LG03	69091905	69293678	2
LG03	69293679	69664964	1
LG03	69664965	70009565	1
LG03	70317181	70534677	4
LG03	70534678	70552631	2
LG03	70552632	70638749	1
LG03	70767310	70997639	1
LG03	70997640	71163696	4
LG03	71976349	72000604	1
LG03	72028870	72081983	1
LG03	72081984	72391692	1
LG03	72391693	72793366	4
LG03	72793367	72986226	4
LG03	72986227	73382144	9
LG03	73382145	73737333	2
LG03	73737334	74349002	1
LG03	74349003	75094226	11
LG03	75094227	75361594	7
LG03	75361595	75608004	11
LG03	75608005	75839373	1
LG03	75903575	76112759	2
LG03	76112760	76357756	1
LG03	76578647	76824967	1
LG03	77049862	77226593	6
LG03	77226594	77618414	10
LG03	78268637	78936485	3
LG03	79369384	79670145	1
LG03	79670146	79914491	1
LG03	79914492	80158806	1
LG03	80158807	80438769	2
LG03	80438770	80647415	1
LG03	80647416	80879342	8
LG03	81095242	81332949	3
LG03	81332950	81568802	5
LG03	81568804	81746903	5
LG03	81746904	81957689	3
LG03	81957690	82093491	1
LG03	82093492	82306028	3
LG03	82610590	82803278	6
LG03	83224132	83478736	7
LG03	83478737	83712949	1
LG03	83712950	83735680	1
LG03	83831120	84004104	2
LG03	84004115	84213596	1
LG03	84213597	84474039	2
LG03	84789370	84994042	1
LG03	85274856	85666252	1
LG03	85666253	85871575	1
LG03	85871576	86124552	3
LG03	86124559	86237396	1
LG03	86998025	87234190	1
LG03	87234191	87328114	2
LG03	87904229	88292262	6
LG03	88292263	88347872	10
LG03	88347873	88507541	5
LG03	88507542	88560877	9
LG03	88560878	88584824	7
LG03	88584825	88646344	1
LG03	88646345	88721222	3
LG03	88721223	88831002	3
LG03	88831003	89039408	5
LG03	89039409	89654248	3
LG03	89782820	90053051	1
LG03	90053069	90497487	2
LG03	90497488	90781582	5
LG03	90781583	91174058	3
LG03	91174059	91447837	1
LG03	91447838	91814340	1
LG03	92297470	92672640	1
LG03	92672641	92701805	3
LG03	92701806	92730722	2
LG03	92730723	92989897	1
LG03	93323496	93456815	6
LG03	93456816	93476583	10
LG03	93476584	93518109	10
LG03	93518110	93692011	7
LG03	93692012	93958182	2
LG03	94241722	94720947	3
LG03	95135651	95414193	7
LG03	95414194	95760585	4
LG03	95760586	95939485	4
LG03	95939486	96002871	11
LG03	96002872	96076163	8
LG03	96076164	96105267	14
LG03	96105268	96156456	5
LG03	96156457	96201091	5
LG03	96201092	96222635	6
LG03	96222636	96242899	5
LG03	96242900	96529595	1
LG03	96866173	97135612	3
LG03	97135613	97519567	39
LG03	97519568	97905392	35
LG03	97905393	98067419	22
LG03	98067420	98163461	34
LG03	98163462	98190248	23
LG03	98190249	98283460	30
LG03	98283461	98543626	22
LG03	98543627	98724724	34
LG03	98724725	98788143	21
LG03	98788144	98824074	43
LG03	98824075	98890932	21
LG03	98890933	99218910	26
LG03	99218911	99379235	32
LG03	99379236	99649197	34
LG03	99649198	100073342	23
LG03	100073343	100629903	14
LG03	100629904	101095433	22
LG03	101095434	101572386	31
LG03	101572387	102047205	33
LG03	102047206	102377364	24
LG03	102377365	102921590	72
LG03	102921591	103330975	36
LG03	103330976	103565538	33
LG03	103565539	103786442	29
LG03	103786443	103986143	20
LG03	103986144	104204146	5
LG03	104204147	104390078	40
LG03	104476840	104514892	1
LG03	104514893	104770540	30
LG03	104770541	105175224	10
LG03	105698113	106098182	1
LG03	106098183	106604128	1
LG03	107125309	107481615	8
LG03	107481616	108067632	2
LG03	108307433	108441105	2
LG03	109150239	109516731	3
LG03	109945278	110300096	3
LG03	110300097	110442925	2
LG03	110442926	110740233	25
LG03	110740234	110798240	4
LG03	110798241	110963746	3
LG03	110963747	111118209	4
LG03	111118210	111491572	2
LG03	112325454	112634256	4
LG03	112634257	113090035	1
LG03	113107124	113127648	1
LG03	113127649	113144735	8
LG03	113162283	113212405	6
LG03	113725085	113997150	1
LG03	113997151	114286289	7
LG03	114286290	114383122	5
LG03	114383123	114611779	3
LG03	115221126	115397996	1
LG03	116122600	116398459	4
LG03	116995698	117014264	1
LG03	117498402	117781914	2
LG03	118818455	119288263	2
LG03	119909988	120246878	2
LG03	120246879	120505497	2
LG03	120665148	120906029	4
LG03	121126561	121340574	2
LG03	121340575	121552031	3
LG03	121552032	121748896	1
LG03	121851471	121934458	1
LG03	121934459	122108245	1
LG03	122214531	122334950	1
LG03	122334951	122473349	3
LG03	122473350	122661571	3
LG03	123246532	123357895	2
LG03	123357896	123496709	9
LG03	123722569	123926147	2
LG03	123926152	124176813	5
LG03	124176814	124365617	1
LG03	124365620	124457213	3
LG03	124457214	124746303	2
LG03	124746304	124887824	1
LG03	125042534	125309651	1
LG03	125713803	125978424	1
LG03	125978425	126112491	1
LG03	126112501	126222299	2
LG03	126222303	126434109	2
LG03	126434110	126698559	1
LG03	127488935	127741626	1
LG03	127741627	127828431	1
LG03	127828432	127962355	1
LG03	127962356	128027697	6
LG03	128027698	128047357	3
LG03	128047358	128088786	5
LG03	128088787	128122764	9
LG03	128122765	128295961	2
LG03	128295962	128363971	3
LG03	128363972	128450172	5
LG03	128450173	128501317	4
LG03	128501318	128705892	3
LG03	128707642	128971354	2
LG03	128971355	129301304	2
LG03	129301305	129545275	1
LG03	129545276	129795701	5
LG03	129795702	130044754	1
LG03	130044755	130221077	3
LG03	130307014	130541660	2
LG03	130541661	130713005	4
LG04	325062	598431	1
LG04	1184759	1694482	1
LG04	1694483	1998158	2
LG04	2795639	3069545	2
LG04	3069546	3249210	2
LG04	3409093	3564538	1
LG04	3564539	3640932	1
LG04	3640933	3652304	1
LG04	3778826	3999223	5
LG04	3999224	4299871	5
LG04	4299872	4532997	1
LG04	4532998	4853945	1
LG04	5176101	5343429	2
LG04	5343430	5573188	6
LG04	5573189	5919283	1
LG04	6555774	6878457	4
LG04	6878458	7273144	1
LG04	7273145	7659234	2
LG04	8018770	8427614	1
LG04	9681345	10049626	2
LG04	11753595	11958221	2
LG04	11958223	12107110	1
LG04	15409481	15594052	1
LG04	16325566	16574866	3
LG04	16574867	16728045	3
LG04	16930987	17210580	1
LG04	17542949	17767229	1
LG04	17767448	18021538	1
LG04	18021539	18311345	3
LG04	19201861	19489541	1
LG04	20845440	21151833	2
LG04	21858556	22177781	8
LG04	22177782	22613106	11
LG04	24349151	24625563	1
LG04	29688499	29990966	2
LG04	30658852	30803880	1
LG04	31577258	31959736	4
LG04	33558733	33823056	3
LG04	33823057	34091283	5
LG04	34438370	34684324	2
LG04	34684325	34886315	3
LG04	34886316	35076498	3
LG04	35987070	36090371	1
LG05	30806	185420	3
LG05	1370635	1665081	1
LG05	2212958	2566512	1
LG05	2978183	3470057	4
LG05	3470058	3543422	3
LG05	3543423	3694867	5
LG05	3694870	4254097	2
LG05	4594390	4868218	3
LG05	6153792	6542499	1
LG05	10094366	10380685	3
LG05	10381380	10454354	1
LG05	10790420	11146845	1
LG05	16714345	16872951	2
LG05	20799058	21037081	2
LG05	21037082	21154106	1
LG05	21154107	21326516	2
LG05	21326517	21535520	3
LG05	21535521	21894150	1
LG05	22967693	23287481	1
LG05	23287482	23673369	1
LG05	23673370	23966269	1
LG05	23966299	24334703	1
LG05	24334704	24722788	1
LG05	25428496	25773202	1
LG05	27475232	27930719	3
LG05	27930720	28242273	4
LG05	28242274	28597815	1
LG05	28597816	29012794	1
LG05	29012795	29466110	6
LG05	29466111	29939666	7
LG05	29939667	30422117	4
LG05	30422118	30763036	4
LG05	30763037	31075882	7
LG05	31075883	31438745	8
LG05	31438746	31650749	1
LG05	31650750	32131926	1
LG05	32131927	32537864	6
LG05	32537865	32888317	6
LG05	32888318	33347257	1
LG05	33347259	33826257	5
LG05	33826258	34290275	3
LG05	34290276	34718906	4
LG05	34718907	35094075	1
LG05	35094076	35320207	1
LG05	35418515	35445628	2
LG05	35461979	35829039	3
LG05	35829040	36224671	3
LG05	36224673	36778671	4
LG05	36778680	37230177	5
LG05	37230178	37606491	3
LG05	37606492	38111969	1
LG05	38111970	38611384	4
LG05	38611385	39092978	2
LG05	39092995	39584825	6
LG05	39584826	40281412	10
LG05	40655034	41391098	2
LG06	74943	177597	1
LG06	177599	266868	1
LG06	266869	538588	2
LG06	538589	700074	4
LG06	1000370	1195656	1
LG06	1195657	1437817	2
LG06	1437818	1701907	2
LG06	1701908	1914561	1
LG06	1914562	2009557	3
LG06	2228418	2388925	2
LG06	3091118	3394587	1
LG06	3394588	3620935	1
LG06	3620959	3888517	1
LG06	3888518	4023752	1
LG06	4249397	4356400	3
LG06	4356401	4529353	1
LG06	4579026	4592780	1
LG06	4669356	4680673	1
LG06	4713428	4762236	1
LG06	4762237	4920521	5
LG06	5313243	5412178	1
LG06	5619924	5782131	2
LG06	5782132	5887740	5
LG06	5887741	6096934	1
LG06	6096935	6398002	1
LG06	7048352	7307764	2
LG06	7307765	7385482	1
LG06	7385483	7651772	1
LG06	7757421	8086512	1
LG06	8086513	8220591	2
LG06	8220592	8267042	2
LG06	8267043	8623391	1
LG06	8623392	8958255	2
LG06	9433598	9648945	3
LG06	9648946	9868201	1
LG06	9868202	10030836	1
LG06	10123198	10234527	1
LG06	10234528	10514735	1
LG06	10761748	11009325	3
LG06	11009326	11385886	1
LG06	11385887	11530778	1
LG06	11884277	12039226	3
LG06	12039227	12333065	1
LG06	13467584	13655390	1
LG06	14472479	14788064	1
LG06	15194879	15647946	1
LG06	15647947	15913871	1
LG06	20377782	20681786	2
LG06	21060808	21354120	4
LG06	21354121	21651651	1
LG06	21651652	22017206	1
LG06	22017207	22328596	3
LG06	22328597	22508446	3
LG06	23067988	23515890	1
LG06	23515891	23816097	1
LG06	23816098	24301566	3
LG06	25050363	25529145	2
LG06	25529146	25937557	7
LG06	26407214	26917256	1
LG06	26917258	27267607	4
LG06	27758195	28154674	1
LG06	28154675	28610604	3
LG06	28610605	29049600	2
LG06	29049601	29429168	3
LG06	29429169	29886977	2
LG06	29886978	30320302	2
LG06	30320308	30574954	3
LG06	30924204	31170646	4
LG06	31170678	31239374	11
LG06	31239375	31318979	9
LG06	31318980	31780730	2
LG06	32071788	32378793	4
LG06	32378794	32700283	1
LG06	33474690	33872238	3
LG06	33872239	34089941	1
LG06	34089944	34347465	10
LG06	34347466	34611108	1
LG06	34611109	34982113	1
LG06	34982114	35422530	3
LG06	35422542	35771022	1
LG06	35771024	36181122	1
LG06	36181123	36369783	3
LG06	36369784	36713152	1
LG06	37108271	37554933	1
LG06	38900812	39305273	1
LG06	40282843	40699645	1
LG06	40699646	41094474	1
LG06	41094475	41310228	5
LG06	41310229	41784084	3
LG06	41784085	42200248	1
LG06	42777792	43601044	2
LG06	43601045	44507356	3
LG06	44507357	45171022	3
LG07	45171023	45881452	1.32784
LG07	504094	840900	2
LG07	1407809	1650020	1
LG07	1956973	2314371	1
LG07	2618339	2797627	2
LG07	4294174	4436754	10
LG07	4436755	4771299	1
LG07	4977940	5213674	2
LG07	6194050	6446949	1
LG07	6684950	6967478	1
LG07	8770600	9095568	2
LG07	11222366	11498173	2
LG07	12231117	12623904	1
LG07	13238398	13662762	1
LG07	13662763	14105022	7
LG07	14105023	14315674	4
LG07	14315675	14413110	15
LG07	14413111	14810131	3
LG07	14910419	15018805	1
LG07	15018806	15352329	8
LG07	15352330	15695452	2
LG07	15695453	16071814	4
LG07	16368273	16746775	3
LG07	17215544	17539879	1
LG07	19790586	20040239	1
LG07	20040240	20346328	1
LG07	20346329	20667516	1
LG07	20987139	21290649	1
LG07	22111670	22327284	1
LG07	22781184	23050630	1
LG07	23050631	23309487	3
LG07	23309488	23429046	4
LG07	25639871	25965816	1
LG07	27052646	27381969	2
LG07	28001332	28374666	1
LG07	28374667	28786870	3
LG07	30668267	30972655	1
LG07	31788339	32035026	1
LG07	32382695	32687508	3
LG07	33736308	34097511	1
LG07	35620387	35817372	2
LG07	36135850	36513483	1
LG07	36513484	36654566	2
LG07	37021214	37248597	1
LG07	38008815	38110844	1
LG07	38453620	38817602	1
LG07	38817603	39106812	1
LG07	39504402	39857584	1
LG07	40906495	41224893	1
LG07	41224894	41576468	1
LG07	41830507	42139310	1
LG07	42410345	42751113	1
LG07	42751114	43105264	4
LG07	44095676	44163811	1
LG07	45112832	45452183	3
LG07	47261676	47588766	1
LG07	47893858	48194574	2
LG07	49672393	49823939	1
LG07	49823940	50158433	2
LG07	52801610	52997459	5
LG07	53312474	53583284	3
LG07	53583285	53764291	1
LG07	54242850	54487057	1
LG07	54487058	54618282	1
LG07	54983366	55128038	1
LG07	55128039	55217254	1
LG07	55415759	55586242	4
LG07	55586243	55652451	1
LG07	55675548	55687102	1
LG07	55748354	56030971	2
LG07	56404881	56630273	1
LG07	56630274	56806861	1
LG07	56806862	57012493	2
LG07	57990286	58235278	1
LG07	58235279	58562711	1
LG07	60274376	60351102	1
LG07	60351103	60628943	4
LG07	62654884	62782473	1
LG07	64002068	64084860	1
LG07	64084861	64223614	1
LG07	65475620	65770257	1
LG07	66210305	66445357	1
LG07	66752052	67088103	2
LG07	67304545	67656540	2
LG07	67757798	67870207	1
LG07	67870208	68017096	2
LG07	68017099	68211152	2
LG08	3130848	3417506	1
LG08	3808160	4041708	1
LG08	4041709	4429922	1
LG08	4429923	4692064	1
LG08	4692065	4895005	1
LG08	6546869	6925210	4
LG08	6925211	7166076	2
LG08	7808764	8217297	11
LG08	8217298	8704069	17
LG08	8704070	9038977	18
LG08	9038978	9436108	14
LG08	9436109	9807902	20
LG08	9807903	10211232	11
LG08	10211233	10603948	12
LG08	10603949	10815528	9
LG08	10815529	11304568	20
LG08	11304569	11916549	15
LG08	11916550	12323191	12
LG08	12323192	12777240	14
LG08	12777241	13114059	7
LG08	13114060	13460658	12
LG08	13460659	13778312	9
LG08	13778313	14153921	17
LG08	14153922	14554434	11
LG08	14554435	14920431	14
LG08	14920432	15335470	17
LG08	15335471	15651410	13
LG08	15651411	15963267	8
LG08	15963268	16301121	18
LG08	16301122	16684882	7
LG08	16684884	17000729	1
LG08	17000730	17356026	2
LG08	17356027	17474893	2
LG08	18065770	18564296	1
LG08	18564297	18861565	3
LG08	18861566	18941536	1
LG08	18941537	19084585	1
LG08	19084586	19290933	1
LG08	19290934	19660393	2
LG08	19660394	19972760	1
LG08	19972761	20333741	1
LG08	20333742	20649188	2
LG08	20649189	20868993	1
LG08	20868994	21070518	1
LG08	21159845	21381599	5
LG08	21381600	21688575	1
LG08	21897851	22111066	3
LG08	22528546	22882716	1
LG08	22882717	23104543	2
LG08	23324624	23357748	1
LG08	23357749	23374169	2
LG08	23374170	23389097	1
LG08	23389098	23420544	1
LG08	23492520	23584625	1
LG08	23679776	23737560	1
LG08	24128638	24363002	2
LG08	24363003	24580009	1
LG08	24580010	24766629	3
LG08	24766630	24867303	1
LG08	25062487	25244241	6
LG08	27930574	28343755	1
LG08	28741281	29043209	1
LG08	29876060	30159768	1
LG09	29	17728	1
LG09	33998	51755	6
LG09	1286464	1680311	1
LG09	2417792	2915215	2
LG09	3922075	4723529	1
LG09	4723530	5307466	6
LG09	5307467	5714183	3
LG09	5714186	6449034	7
LG09	6449035	6868649	5
LG09	6868650	6939883	1
LG09	6939886	6981246	1
LG09	6981247	7023658	1
LG09	7023659	7089482	3
LG09	7214837	7230653	1
LG09	7230654	7248139	1
LG09	7266094	8027782	2
LG09	8027783	8446181	1
LG09	8446182	8756237	2
LG09	9951660	10461528	1
LG09	10461529	10614794	1
LG09	10637461	10846179	1
LG09	13005079	13152983	6
LG09	13152984	13312345	1
LG09	13312346	13391237	2
LG09	13391241	13636949	2
LG09	13636950	13799364	5
LG09	13799365	15394477	5
LG09	18276682	18745439	2
LG09	20454306	20843542	1
LG09	20843543	21056273	2
LG09	22299132	22667121	1
LG09	23417561	23764575	2
LG09	23764576	24064148	4
LG09	24923100	25265685	1
LG09	28089804	28319925	2
LG09	30009345	30346325	3
LG09	30801168	31229147	1
LG09	31229149	31271810	1
LG09	31271811	31316372	3
LG09	31316373	31436216	2
LG09	31436935	31553131	1
LG09	31553132	31734209	4
LG09	31734210	31846856	4
LG09	31846857	31965652	2
LG09	31965653	32184119	1
LG09	32184120	32322824	4
LG09	32322825	32581666	7
LG09	32581667	32735574	4
LG09	32735576	32788075	2
LG09	32788076	32819287	4
LG09	32819288	32907950	4
LG09	32907951	33096970	3
LG09	33096971	33316759	2
LG09	33316760	33384756	4
LG09	33394950	33550249	10
LG09	33550250	33841708	1
LG09	33841709	34312031	1
LG09	34312032	34639656	3
LG09	34639657	34778904	4
LG09	34778905	35010251	5
LG09	35010252	35291849	5
LG09	35291851	35311382	4
LG09	35311383	35330080	9
LG09	35387395	35653552	1
LG09	35653553	35990174	1
LG09	36188253	36358029	1
LG09	36358030	36606119	1
LG09	36606120	36838200	1
LG09	36838201	37039393	1
LG09	37626235	37808118	1
LG09	37808119	38040279	3
LG09	38040280	38161616	2
LG09	38612392	38905911	3
LG09	39187144	39557436	1
LG09	39557437	39841214	1
LG09	39986405	40146245	3
LG09	40146246	40293677	1
LG09	40560409	40750269	1
LG09	40750270	40896909	1
LG09	40896910	41044651	2
LG09	41044660	41245244	3
LG09	41245245	41517122	1
LG09	41875590	41969117	1
LG09	41969118	42149652	1
LG10	23661	1118237	1
LG10	1118238	1392531	1
LG10	1392532	1649963	2
LG10	1649964	2100247	4
LG10	2100248	2689637	4
LG10	2689638	3284042	4
LG10	3284043	3924347	2
LG10	3924348	4472705	3
LG10	4472706	4870463	4
LG10	4870476	5326771	5
LG10	5326773	5768366	4
LG10	5768367	6190050	3
LG10	6190051	6607852	4
LG10	6611632	7067701	2
LG10	7067702	7519556	5
LG10	7519559	7977652	4
LG10	7977653	8248000	2
LG10	8251429	8630269	4
LG10	8630270	8973978	1
LG10	8973979	9443133	4
LG10	9443134	9855504	7
LG10	10187113	10650854	7
LG10	10650855	11079895	2
LG10	11079896	11659568	7
LG10	11659569	12129521	3
LG10	12129522	12479976	3
LG10	12479977	12857969	2
LG10	12857970	13255577	7
LG10	13255578	13645125	3
LG10	13645126	14042929	3
LG10	14042930	14405666	6
LG10	14405667	14902324	1
LG10	14902325	15266584	3
LG10	15266585	15565788	4
LG10	15565789	15730196	2
LG10	15967210	16352110	7
LG10	16352111	16749801	3
LG10	16749802	16970906	8
LG10	16970907	17425881	2
LG10	17425882	17812108	8
LG10	17812109	18195628	1
LG10	18195629	18537034	3
LG10	18896988	19313484	3
LG10	19766158	20207593	1
LG10	20207594	20667746	1
LG10	21734194	22004522	1
LG10	22967792	23296099	1
LG10	23296100	23616368	1
LG10	23956936	24213866	2
LG10	24213867	24383832	2
LG10	24383833	24585228	2
LG10	24946730	25220252	4
LG10	25633563	25970733	5
LG10	26294350	26733580	3
LG10	26733581	27180091	1
LG10	27180092	27530098	1
LG10	27530099	27860738	2
LG10	27860739	28268884	4
LG10	28396676	28663552	1
LG10	28663553	28855545	1
LG10	28855546	29000517	2
LG10	29453867	29667395	1
LG10	29667396	29995697	2
LG10	30226700	30554312	1
LG10	30554313	30954136	2
LG10	30954137	31468208	2
LG10	31468209	31896575	1
LG10	31896576	32281038	1
LG10	32281039	32675832	5
LG10	32675833	33165047	2
LG10	33165048	33708764	3
LG10	33708765	34157365	7
LG10	34628232	34996549	2
LG10	35389741	35794953	3
LG11	2299	47722	8
LG11	47723	78744	5
LG11	169993	406198	1
LG11	406658	643089	3
LG11	1063558	1341123	3
LG11	1792237	2017144	4
LG11	2017145	2319816	1
LG11	2319817	2513963	4
LG11	2513964	2788965	1
LG11	2788966	3121505	3
LG11	3121506	4335591	1
LG11	4674115	4829886	2
LG11	5187336	5511958	1
LG11	7321788	7646662	2
LG11	7646663	7948178	2
LG11	9800194	10029667	1
LG11	10029668	10343225	2
LG11	10343227	10741810	2
LG11	11344414	11360328	1
LG11	11595351	11797445	3
LG11	11797446	12249964	3
LG11	12620815	12951678	1
LG11	14426694	14798600	1
LG11	15047305	15344267	2
LG11	15344274	15921087	5
LG11	15921088	16458380	6
LG11	16458381	16716015	9
LG11	16716016	17060076	3
LG11	17060077	17522638	9
LG11	17522639	18019119	4
LG11	18019120	18225054	1
LG11	18225060	18244152	1
LG11	18560935	18935024	8
LG11	18935025	19108658	4
LG11	19108659	19594503	11
LG11	19594504	19977276	8
LG11	19977278	20266283	5
LG11	20266284	20733251	5
LG11	20733252	21149261	6
LG11	21149263	21575783	10
LG11	21575784	21978982	6
LG11	21978983	22378145	9
LG11	22378146	22790870	11
LG11	22790871	23125564	4
LG11	23125565	23179239	10
LG11	23179240	23671591	14
LG11	23671592	23758669	18
LG11	23758670	24249150	13
LG11	24249151	24625634	9
LG11	24627547	24817109	13
LG11	24817110	25295469	10
LG11	25295470	25696644	2
LG11	26084316	26478200	10
LG11	26478201	26907186	6
LG11	26907187	27058104	10
LG11	27058105	27353825	1
LG11	27353826	27711829	6
LG11	27711830	28118872	6
LG11	28118874	28535417	5
LG11	28535418	28979089	12
LG11	28979090	29370407	3
LG11	29370408	29707829	3
LG11	29707830	30072003	3
LG11	30072004	30452965	4
LG11	30452966	30794945	11
LG11	30794946	31190662	5
LG11	31190663	31559539	4
LG11	31559540	31844976	13
LG11	31844977	32236556	7
LG11	32236557	32671945	5
LG11	32671946	32985615	13
LG11	32985616	33409483	8
LG11	33409484	33817263	5
LG11	33817264	34286488	11
LG11	34286489	34714285	8
LG11	34714286	35123139	8
LG11	35123140	35608474	3
LG11	35608475	36113788	2
LG11	36214957	36410169	1
LG11	36410170	36788298	1
LG11	36788299	36927194	3
LG11	36927195	37230169	1
LG11	37230170	37369716	1
LG11	37369717	37745940	8
LG11	37745941	38147173	10
LG11	38147174	38636015	6
LG11	38636016	38999828	8
LG11	38999829	39437347	8
LG11	39437348	39910619	3
LG12	39910620	40318801	4.34546
LG12	33129	621802	1
LG12	621803	993324	1
LG12	993325	1342963	1
LG12	1342964	1917056	3
LG12	1917057	2840606	3
LG12	2840607	3553088	3
LG12	3553089	3606998	3
LG12	4049293	4599088	1
LG12	4599089	5021222	2
LG12	5511160	5947929	1
LG12	5947930	6381352	1
LG12	6381407	6833204	1
LG12	6833206	7173649	4
LG12	7173650	7582310	1
LG12	7582490	7938292	3
LG12	7938294	8257944	4
LG12	8257945	8699334	6
LG12	8699335	8942530	16
LG12	8942531	9253440	12
LG12	11449979	11821095	2
LG12	12624138	12946632	2
LG12	12946633	13416088	3
LG12	14403438	14775542	1
LG12	14775543	15194406	13
LG12	15194407	15551553	1
LG12	15948294	16349881	1
LG12	16714277	17089495	1
LG12	17871940	18136372	7
LG12	18882832	19249968	1
LG12	19249970	19561417	1
LG12	21179703	21432461	2
LG12	23720508	23958942	2
LG12	24678150	25035970	1
LG12	25035971	25402538	1
LG12	27270883	27590310	2
LG12	27968710	28304878	1
LG12	28304879	28679464	3
LG12	28679465	29146034	1
LG12	29862204	30113428	3
LG12	30113429	30461581	1
LG12	30734121	30811265	3
LG12	31139216	31277862	1
LG12	31277863	31607600	2
LG12	31607601	31985309	1
LG12	32620730	32713990	1
LG12	32713992	32728400	1
LG12	33798219	34047701	1
LG12	34047702	34405516	1
LG12	36269133	36482723	7
LG12	36779042	36959479	1
LG12	37184977	37360353	1
LG12	37678057	37790278	1
LG12	37808784	37820663	1
LG12	37997266	38132753	1
LG12	38268505	38471668	3
LG12	38471669	38605713	1
LG12	38986140	39164163	1
LG12	39605033	39874348	6
LG12	39874349	40064543	4
LG12	40200135	40383873	2
LG12	40600550	40734344	1
LG12	40734345	40976987	1
LG12	40976988	41237344	4
LG12	41442488	41672627	7
LG12	41672628	41847052	1
LG12	41847053	42214349	3
LG12	42214350	42455304	1
LG12	42455307	42529699	1
LG13	3103	69506	2
LG13	69507	171909	3
LG13	171921	412912	1
LG13	412913	540000	1
LG13	540001	762055	2
LG13	762461	1029753	3
LG13	1029754	1284401	1
LG13	1540880	1767898	1
LG13	1767899	1877987	3
LG13	1924360	2000802	1
LG13	2000804	2055264	2
LG13	2055265	2198815	1
LG13	2320061	2529398	4
LG13	2529399	2768358	1
LG13	2964890	3061625	1
LG13	3329720	3410394	1
LG13	3410395	3491440	1
LG13	3773138	3927654	6
LG13	3927655	4082828	1
LG13	4345735	4561645	2
LG13	4561646	4747520	8
LG13	4747521	4908349	1
LG13	5047453	5066669	1
LG13	5066670	5195598	4
LG13	5503021	5693854	2
LG13	5693855	5883980	4
LG13	5883981	6100965	1
LG13	6406488	6669251	2
LG13	8652103	8833644	6
LG13	8833645	8908239	2
LG13	9101281	9426324	2
LG13	9426325	9677916	4
LG13	9677917	10024379	1
LG13	10219707	10532468	1
LG13	11634831	11810991	1
LG13	12120527	12471519	1
LG13	13983039	14437193	5
LG13	14437450	14898589	5
LG13	14944399	15211471	1
LG13	15571905	15868514	1
LG13	16603503	16699691	2
LG13	17018387	17259911	1
LG13	17582218	17649314	2
LG13	17649315	17945604	1
LG13	18320852	18644366	1
LG13	20020789	20426066	2
LG13	21539392	21952319	8
LG13	25887595	26241517	2
LG13	28368702	28522146	1
LG13	28522147	28698749	2
LG13	28698750	28846353	3
LG13	29234118	29491996	1
LG13	30299513	30544928	1
LG13	30853149	30991876	2
LG13	31085239	31229985	1
LG13	31580214	31924658	2
LG13	32427754	32552972	1
LG13	33613875	33772180	2
LG13	34380996	34602442	1
LG13	34602443	34931723	1
LG13	34931724	35268588	2
LG13	35722782	36137960	1
LG13	36297503	36614471	2
LG13	36614472	36831960	2
LG13	37037781	37260276	1
LG14	37483222	37582768	5.70858
LG14	66045	184577	1
LG14	184578	391722	4
LG14	391723	438666	5
LG14	438667	459448	2
LG14	459449	483033	5
LG14	483034	538035	11
LG14	538036	549622	4
LG14	549623	563751	2
LG14	563752	587356	3
LG14	587357	599942	1
LG14	599943	615845	3
LG14	615846	628670	1
LG14	628671	640894	2
LG14	640895	702030	3
LG14	1076654	1290163	2
LG14	1290164	1537268	2
LG14	1778607	2016261	1
LG14	2016262	2368470	1
LG14	2368471	2594240	2
LG14	2747489	2989522	1
LG14	4170176	4324356	1
LG14	4434400	4641757	1
LG14	4641758	4756312	2
LG14	4756313	4982451	3
LG14	5714126	5906750	2
LG14	5906751	6083743	1
LG14	6083744	6405562	2
LG14	6405563	6447096	4
LG14	6447097	6458911	1
LG14	6546481	6574148	1
LG14	6657992	6895980	1
LG14	6895981	7055708	2
LG14	7055709	7317316	1
LG14	7317317	7524859	2
LG14	7524860	7856488	2
LG14	8228791	8496828	1
LG14	9363282	9690948	2
LG14	9690949	10137282	3
LG14	10137283	10416174	8
LG14	10549180	10843216	4
LG14	13023934	13200798	2
LG14	13200799	13262362	4
LG14	13262363	13445015	1
LG14	13445016	13561279	2
LG14	13647629	13925998	12
LG14	14731751	15178913	2
LG14	16052301	16339801	1
LG14	17507594	17875737	1
LG14	17875738	18212424	2
LG14	18826874	19076381	6
LG14	19076382	19343997	3
LG14	19343998	19449560	4
LG14	19467381	19878804	1
LG14	23223679	23493215	2
LG14	24269052	24618485	4
LG14	24618486	24940144	2
LG14	25137288	25323758	1
LG14	25706489	26149481	1
LG14	26614895	26959651	2
LG14	27274827	27727492	4
LG14	27727493	28001266	1
LG14	28414261	28875925	1
LG14	29905758	30221600	1
LG14	30558724	30760382	3
LG14	30974763	31206892	2
LG14	32146298	32361773	1
LG14	32361774	32476835	3
LG14	32476836	32731168	4
LG14	32731169	32924310	2
LG14	32924311	33353232	3
LG14	33353233	33682862	11
LG14	33682863	33982674	16
LG14	33982675	34295577	1
LG14	34625878	34864892	1
LG14	35467737	35761534	6
LG14	35761535	36084457	4
LG14	36084458	36288186	5
LG14	36288187	36547333	5
LG14	36547334	36717731	10
LG14	36717733	37133064	27
LG14	37133065	37404949	6
LG14	37404950	37743551	12
LG14	37743552	38043539	15
LG14	38043540	38616003	23
LG14	38616004	38721012	14
LG14	38721015	38853314	2
LG14	38853315	39207857	20
LG14	39207858	39478475	14
LG14	39478476	39539749	6
LG14	39539750	39578542	5
LG14	39578543	39638415	5
LG14	39638416	39711718	2
LG14	39711719	39898324	9
LG14	39898325	40282784	7
LG14	40282785	40542904	14
LG14	40542905	40832979	11
LG14	40832980	41204555	14
LG14	41204556	41676667	11
LG14	41676668	42179365	11
LG14	42179366	42476441	5
LG14	42476442	42664004	3
LG14	42970277	43243893	6
LG14	43243894	43457894	2
LG14	43457895	43741019	7
LG15	3524	204537	2
LG15	204538	360919	1
LG15	360920	595674	2
LG15	595675	842449	2
LG15	842450	1067336	2
LG15	1067337	1305580	1
LG15	2591802	2690832	3
LG15	5135272	5427584	1
LG15	5844928	6195902	1
LG15	6195903	6658870	1
LG15	7325768	7696148	1
LG15	7696149	8074226	1
LG15	9017845	9512543	1
LG15	10062417	10475310	3
LG15	10475311	10952069	5
LG15	12570661	13033428	3
LG15	13033429	13451407	2
LG15	13451408	14198057	2
LG15	14198058	14605506	5
LG15	14605507	15234466	1
LG15	15234484	15830529	7
LG15	15830530	16251215	5
LG15	16251216	16871730	1
LG15	17472648	17714084	5
LG15	17714086	18152131	1
LG15	18152132	18505262	3
LG15	18863293	18922198	2
LG15	19353816	19508883	2
LG15	19508884	19650932	2
LG15	19650933	19677807	2
LG15	19677808	19754033	4
LG15	19754034	20045956	1
LG15	20742346	20851658	13
LG15	20851659	21335132	3
LG15	21335133	21763657	3
LG15	21763658	22032963	6
LG15	22032964	22253175	6
LG15	22253193	22668979	1
LG15	23641701	23873600	9
LG15	23873601	23891419	6
LG15	23891420	24064344	5
LG15	24064345	24170903	5
LG15	24170904	24269093	7
LG15	24269094	24369923	2
LG15	24369924	24425192	8
LG15	24425193	24631852	2
LG15	24631853	24804387	1
LG15	24804388	25115088	2
LG15	25115089	25546612	3
LG15	25546613	25851659	4
LG15	25851660	26182163	1
LG15	26182957	26501823	5
LG15	26501902	26786774	1
LG15	26786775	27155562	2
LG15	27155563	27463399	1
LG15	27893843	28082660	1
LG15	28082661	28513842	2
LG15	28901795	29277844	1
LG15	29277845	29613580	1
LG15	29613584	29878854	1
LG15	29878855	30247025	3
LG15	32084533	32344039	1
LG15	33280278	33291496	1
LG15	33864153	34205948	1
LG15	34205949	34492309	2
LG15	34879895	35196236	1
LG15	37156619	37446028	3
LG15	41121819	41585829	4
LG15	41585830	42001031	1
LG15	42416225	42701149	3
LG15	42701150	42874381	3
LG16	283213	459670	1
LG16	459672	677806	3
LG16	1455711	1707788	2
LG16	1707790	2061462	7
LG16	2061463	2258187	2
LG16	2613949	3027028	1
LG16	3352082	3666867	2
LG16	3666868	3741784	1
LG16	3765442	3907223	2
LG16	3907224	4266245	2
LG16	4266246	4731704	1
LG16	4731705	4966045	2
LG16	4966046	5257992	1
LG16	6089595	6325535	1
LG16	6631851	7090420	1
LG16	7090421	7421757	5
LG16	7421758	7501058	5
LG16	7501059	7538064	4
LG16	7538065	7578334	6
LG16	7578335	8092225	1
LG16	8517109	8883121	1
LG16	8883122	8929315	1
LG16	8953077	8974329	5
LG16	8974330	9037373	6
LG16	9037377	9161558	8
LG16	9161559	9223111	4
LG16	9265257	9282791	1
LG16	9450974	9470950	1
LG16	9576576	9598714	2
LG16	9598715	9615263	2
LG16	9615264	9640490	1
LG16	11608743	12175097	1
LG16	12175098	12626111	2
LG16	12626112	12975174	2
LG16	12975175	13321019	2
LG16	16063372	16412311	1
LG16	16412312	16750040	1
LG16	17384775	17922425	1
LG16	17922426	18278215	2
LG16	18278216	18646506	5
LG16	18646507	18938832	10
LG16	18938833	19304708	2
LG16	20033846	20405421	2
LG16	20405422	20781341	4
LG16	20781342	21131410	1
LG16	21444911	21802481	1
LG16	21802482	22220140	2
LG16	22670834	23391168	4
LG16	23391169	23464859	8
LG16	23464860	23803103	4
LG16	23803104	24109542	2
LG16	24109543	24311221	1
LG16	24311284	24725554	2
LG16	24725555	25117301	5
LG16	25117302	25505258	7
LG16	25505263	25873963	3
LG16	25873964	26309256	4
LG16	26309257	26622877	3
LG16	26622878	27016328	9
LG16	27016329	27285423	5
LG16	27285424	27517419	1
LG16	27517420	27743710	4
LG16	27743711	28155143	11
LG16	28155146	28591338	4
LG16	28591339	29089022	7
LG16	29089023	29551034	3
LG16	29551035	29945583	5
LG16	30059475	30551298	3
LG16	30551299	30815420	3
LG16	30815421	31265157	6
LG16	31265158	31614943	2
LG16	31614944	32027908	4
LG16	32027910	32561951	5
LG16	32561952	33022195	4
LG16	33022196	33592365	4
LG16	33592366	33992005	1
LG16	33992006	34198282	4
LG16	34198283	34689990	6
LG16	34689991	35428366	5
LG16	35428367	35940988	1
LG16	36508606	37040548	1
LG16	37514910	37761584	6
LG17	26578	461474	2
LG17	1074051	1449577	1
LG17	1449578	1465818	1
LG17	1515685	1922016	1
LG17	1922017	2698369	1
LG17	3359211	3839280	6
LG17	3839281	4260798	4
LG17	4260799	4345660	2
LG17	4416499	4831078	1
LG17	4831308	5225725	2
LG17	5683569	6041682	1
LG17	6041683	6476520	1
LG17	6476521	7004707	1
LG17	7469493	7908805	1
LG17	8404343	8635328	4
LG17	8635329	8704168	8
LG17	8704169	8738437	4
LG17	8738438	8952984	8
LG17	8952985	9133958	8
LG17	9590947	10088811	1
LG17	10088812	10380482	5
LG17	10380483	10606855	3
LG17	11901484	12473938	1
LG17	12473940	12778079	5
LG17	12778355	13137600	1
LG17	13137601	13419808	1
LG17	13419809	13812417	2
LG17	13812418	13940595	3
LG17	13940596	14159194	2
LG17	14159195	14398130	1
LG17	14398138	14888721	1
LG17	14888722	15120947	3
LG17	15120948	15217372	12
LG17	15665624	16064167	1
LG17	16478418	16903631	1
LG17	16903632	17326621	1
LG17	17326622	17765818	5
LG17	17765819	18266599	1
LG17	18266600	18793124	4
LG17	18793125	19412428	2
LG17	19412429	19758877	1
LG17	19759293	20204852	1
LG17	20204853	20723762	5
LG17	20723763	21147770	1
LG17	21147777	21421914	4
LG17	21792326	21899434	1
LG17	23564384	23940591	2
LG17	23940592	24402778	2
LG17	25228117	25656710	2
LG17	25656717	26059754	2
LG17	26458940	26949085	2
LG17	26949086	27250849	2
LG17	27633835	27981122	2
LG17	28372759	28880863	1
LG17	28880864	29289998	4
LG17	29289999	29723756	3
LG17	29723757	30156475	2
LG17	30156476	30601307	2
LG17	30601308	30968233	3
LG17	30968234	31356988	1
LG17	31356989	31774704	3
LG17	31774705	32207422	1
LG17	32210483	32621872	3
LG17	32621873	32871834	6
LG17	32871835	33349835	5
LG17	33349836	33925559	4
LG17	33925560	34325374	13
LG17	34325375	34592279	7
LG17	34592314	35033291	6
LG17	35033292	35117625	7
LG17	35117626	35490228	6
LG17	35490229	35863842	6
LG17	35863843	36128689	13
LG17	36128690	36556576	8
LG17	36556577	37029508	18
LG17	37029509	37518039	8
LG17	37518293	37838473	4
LG17	37838474	38223686	9
LG17	38223687	38601144	5
LG17	38601145	39091957	7
LG17	39091958	39510716	8
LG17	39510743	39944356	10
LG17	39944357	40135118	9
LG17	40135122	40464379	5
LG17	40464380	40891659	8
LG17	40891660	41274244	8
LG17	41274245	41583287	9
LG17	41583288	41945907	3
LG18	98134	116228	1
LG18	277422	326323	2
LG18	326324	518603	3
LG18	518604	1120193	4
LG18	1120194	1426302	12
LG18	1426303	1570355	9
LG18	1570356	2187001	4
LG18	2727560	3260145	6
LG18	3260146	3583201	2
LG18	3583202	4116986	1
LG18	4116987	4347639	4
LG18	4347640	4385583	2
LG18	4548212	4674171	2
LG18	4674172	5037194	1
LG18	5037195	5133781	1
LG18	5133782	5553801	2
LG18	5553802	5829762	3
LG18	6241960	6615671	4
LG18	6615672	7081287	3
LG18	7081288	7529462	9
LG18	7529463	7913645	5
LG18	7913646	8225334	2
LG18	8225335	8686030	1
LG18	8686031	9002251	8
LG18	9004291	9552515	1
LG18	9552516	9867553	4
LG18	9867554	10214225	10
LG18	10214235	10718893	1
LG18	10718894	11299690	4
LG18	11780776	12248147	2
LG18	12248148	12783266	7
LG18	12783267	13256575	4
LG18	13256576	13642836	1
LG18	13642837	14025506	4
LG18	14025507	14431677	5
LG18	14431678	14770677	9
LG18	14770680	15204737	5
LG18	15204738	15568524	11
LG18	15570752	15997510	16
LG18	15997511	16485336	4
LG18	16485337	16620310	4
LG18	16620311	16905817	8
LG18	16905818	17257104	21
LG18	17257105	17557449	3
LG18	24728721	24983090	3
LG18	25132058	25305059	1
LG18	27106367	27464526	3
LG18	27871354	28187842	1
LG18	28187843	28613936	1
LG18	28613937	28963905	1
LG18	28963906	29315332	2
LG18	29315333	29632726	4
LG18	29632727	29905246	1
LG18	29905247	30234139	1
LG18	31872403	32045995	1
LG18	32045996	32415483	1
LG18	32857936	33107329	1
LG18	33676484	33852477	5
LG18	33852478	33957779	1
LG18	33957780	34004751	3
LG18	34004752	34194334	4
LG18	34194338	34579331	7
LG18	34579740	34902037	1
LG18	34902038	35282729	2
LG18	35282730	35600851	3
LG18	35672551	36029002	3
LG18	36029003	36254467	7
LG18	36254468	36784741	8
LG18	36784742	37191750	3
LG18	37191751	37604440	4
LG18	37639843	37657231	1
LG18	37674490	37689933	2
LG18	37708696	37813094	1
LG18	37872530	37928915	1
LG18	37928916	37956576	1
LG18	38914940	39047779	8
LG18	39047780	39198205	3
LG18	39198206	39556506	9
LG18	39556507	39971277	8
LG18	39971278	40725340	3
LG18	41098197	41508477	1
LG18	41508478	41733863	2
LG18	41787805	41916460	3
LG19	42564777	42741456	3.08309
LG19	290934	379629	3
LG19	711319	1173191	2
LG19	1173192	1598409	2
LG19	1598410	2017386	1
LG19	2017387	2322881	6
LG19	3071821	3274017	2
LG19	3490334	3675029	2
LG19	3675030	3923352	1
LG19	4945138	5307216	1
LG19	6126303	6483483	2
LG19	6822787	7298925	4
LG19	7298926	7379474	3
LG19	7379475	7392767	1
LG19	7403527	7762450	2
LG19	7762452	7934151	8
LG19	7934152	8362963	1
LG19	8362964	8639645	3
LG19	8639646	9070691	2
LG19	9070692	9458349	3
LG19	9458350	9875107	7
LG19	9875842	10280319	5
LG19	10280320	10779524	7
LG19	10779525	11221120	4
LG19	11221122	11337368	6
LG19	11337369	11813341	5
LG19	11813343	12064967	9
LG19	12064968	12387361	8
LG19	12387362	12800794	3
LG19	12800795	13257941	7
LG19	13257942	13769984	8
LG19	13769985	14261677	4
LG19	14261678	14784953	3
LG19	14784954	15199239	1
LG19	15199240	15548048	4
LG19	15548049	15937019	5
LG19	15937020	16302720	4
LG19	16302721	16756885	3
LG19	16756886	16850637	2
LG19	16850638	17150388	3
LG19	17150389	17350123	9
LG19	17350124	17772674	2
LG19	17772675	18070008	6
LG19	18070009	18498631	7
LG19	19213411	19455713	4
LG19	19455715	19615900	2
LG19	19615901	19774307	3
LG19	19774308	20026223	3
LG19	20026224	20343594	4
LG19	23317625	23541861	3
LG19	24873331	25220769	1
LG19	25220772	25521707	3
LG19	26564553	26928361	2
LG19	27696841	27962237	3
LG19	28492421	28857329	1
LG19	28857330	29188332	1
LG19	29188333	29674697	1
LG19	30386125	30871372	2
LG19	30871373	31060238	1
LG19	31110498	31143675	1
LG19	31177275	31198955	1
LG19	32485870	32690707	2
LG20	419564	625945	1
LG20	625946	1146710	2
LG20	1146711	1368623	1
LG20	1761620	2274457	7
LG20	2274458	2299766	1
LG20	2299767	2468881	1
LG20	2468882	2667803	2
LG20	2667806	3011833	5
LG20	3011834	3406910	8
LG20	3408332	4014908	11
LG20	4014909	4603035	13
LG20	4603036	5001791	14
LG20	5001792	5677443	12
LG20	5677444	5916963	8
LG20	5916964	5938663	3
LG20	5938664	6336274	10
LG20	6336275	6677244	4
LG20	6782938	7100690	3
LG20	7100691	7499190	11
LG20	7499191	7715755	4
LG20	7715756	8111517	20
LG20	8111518	8524553	6
LG20	8524555	8860850	3
LG20	8860851	9099820	9
LG20	9099821	9609846	19
LG20	9609847	10045546	15
LG20	10045547	10451218	22
LG20	10451219	10798742	15
LG20	10798743	11194892	14
LG20	11194893	11522689	11
LG20	11895913	12187618	6
LG20	12187619	12553719	1
LG20	12935168	13220955	3
LG20	13222065	13560535	2
LG20	13560536	13859230	9
LG20	13859231	14249748	8
LG20	14249749	14637699	4
LG20	14637700	14898670	6
LG20	14898671	15187296	3
LG20	15188942	15471026	6
LG20	15471027	15834309	4
LG20	15834310	16178980	3
LG20	16178981	16539475	2
LG20	16539476	16890404	5
LG20	16890405	17185364	2
LG20	17185365	17568499	5
LG20	17568500	17938597	3
LG20	18339715	18675029	1
LG20	18675218	19140755	1
LG20	19140756	19555142	2
LG20	19555143	19928433	2
LG20	19928434	21005025	7
LG20	21005028	21262684	2
LG20	21262685	21711480	3
LG20	21711481	22097061	4
LG20	22097062	22527309	9
LG20	22527310	22931524	8
LG20	22931525	23287040	6
LG20	23287041	23737683	11
LG20	23737684	24164233	3
LG20	24164234	24564084	8
LG20	24564085	25014437	11
LG20	25014438	25508171	12
LG20	25508172	26026827	5
LG20	26026828	26404213	5
LG20	26404214	26860230	11
LG20	26860231	27296364	15
LG20	27296365	27850550	4
LG20	27850551	28233586	5
LG20	28233587	28683147	14
LG20	28683148	29158696	10
LG20	29158699	29614383	6
LG20	29614385	30440516	8
LG20	30440517	30906165	8
LG20	30906166	31321871	19
LG20	31321872	31649628	5
LG20	31649629	32003808	7
LG20	32003809	32257565	2
LG20	32257566	32363462	1
LG20	32363463	32376388	2
LG20	32376389	32718540	3
LG20	32718541	33126625	9
LG20	33126626	33536095	3
LG20	33536096	33966981	9
LG20	33966982	34588491	7
LG20	34588825	35197947	3
LG20	35197948	35698421	6
LG20	35698422	36223208	5
LG20	36223209	36474092	10
LG20	36474093	36881876	5
LG20	36881877	37424485	6
LG20	37424486	37801035	7
LG22	32678	258453	3
LG22	258454	542655	1
LG22	542656	896377	6
LG22	896378	1473803	7
LG22	1473804	1741572	5
LG22	1741573	1993776	2
LG22	1993777	2255604	1
LG22	2255605	2647855	1
LG22	2647856	2973870	2
LG22	2973871	3302337	4
LG22	3302339	3549582	2
LG22	3549584	3840558	3
LG22	4570651	4884714	2
LG22	4884715	5150644	2
LG22	5405841	5734223	4
LG22	5734224	5956121	3
LG22	5956122	6237367	3
LG22	6237368	6490774	5
LG22	6490775	6823289	6
LG22	6823290	7124468	4
LG22	7124480	7453434	6
LG22	7453435	7897141	2
LG22	7897142	8274549	3
LG22	8274550	8580297	2
LG22	8580298	9239351	2
LG22	9239352	9736307	4
LG22	9736308	10197303	1
LG22	10197304	10501689	4
LG22	10501690	10896142	1
LG22	10896143	11513199	5
LG22	11513200	12428361	7
LG22	12428362	12953607	5
LG22	12953608	13276848	2
LG22	13277821	13531226	1
LG22	13531227	13900502	3
LG22	13900503	14079111	1
LG22	14079112	14434961	9
LG22	14434962	14887244	9
LG22	14887245	15394971	6
LG22	15394972	15821402	1
LG22	15821403	16271106	5
LG22	16271107	16677476	6
LG22	16677477	17013271	3
LG22	17048420	17100346	2
LG22	17112386	17500969	2
LG22	17500970	17840007	1
LG22	17840008	18203502	2
LG22	18203503	18362346	3
LG22	18761751	19216742	1
LG22	20481625	20786671	2
LG22	20786672	21043349	1
LG22	23321263	23597189	3
LG22	23597190	23911858	2
LG22	26513570	26871579	1
LG22	28674084	29020349	1
LG22	29020350	29294569	2
LG22	29397403	29473858	2
LG22	29672175	30099617	7
LG22	30099618	30429711	5
LG22	30429712	30705116	2
LG22	30705117	30978075	5
LG22	30978076	31332832	3
LG22	32071360	32482898	1
LG22	32482899	33046503	1
LG22	33046504	33284514	1
LG22	33284515	33520930	10
LG22	33520931	33888054	3
LG22	33888055	34174687	5
LG22	34174688	34393073	9
LG22	34393074	34507855	5
LG22	34507856	34627426	3
LG22	34627427	35090314	5
LG22	35576555	35769034	5
LG22	35769035	36133022	1
LG22	36133023	36501929	2
LG22	36501930	36732108	4
LG22	36732109	36898432	5
LG22	36898433	36977825	6
LG22	36977826	37080882	4
LG22	37080883	37237327	7
LG22	37237328	37577162	5
LG22	37577163	37711637	9
LG22	37711638	37942062	7
[truncated: 292 more rows]

## Sheet: Table S8
Table S8. Sex-patterned SNPs identified from 5 females and 5 males of Zhujiang population.
Chromosome	Position
LG14	36397994
LG14	36414477
LG14	36414848
LG14	36421236
LG14	36430156
LG14	36433279
LG14	36443171
LG14	36443869
LG14	36443874
LG14	36443879
LG14	36460875
LG14	36460882
LG14	36463233
LG14	36473605
LG14	36476276
LG14	36476415
LG14	36477140
LG14	36488437
LG14	36504818
LG14	36515808
LG14	36528492
LG14	36542355
LG14	36551688
LG14	36563933
LG14	36564367
LG14	36565168
LG14	36596280
LG14	36606462
LG14	36641370
LG14	36660674
LG14	36663241
LG14	36663607
LG14	36663694
LG14	36663856
LG14	36666683
LG14	36666845
LG14	36666904
LG14	36668250
LG14	36671210
LG14	36671436
LG14	36671671
LG14	36674137
LG14	36674364
LG14	36680032
LG14	36682869
LG14	36683028
LG14	36683164
LG14	36683785
LG14	36685017
LG14	36691483
LG14	36694905
LG14	36695270
LG14	36698358
LG14	36700507
LG14	36700546
LG14	36702916
LG14	36703914
LG14	36704577
LG14	36704623
LG14	36705145
LG14	36706718
LG14	36706730
LG14	36707789
LG14	36711962
LG14	36712411
LG14	36712531
LG14	36713021
LG14	36715141
LG14	36716723
LG14	36716739
LG14	36718263
LG14	36718698
LG14	36719383
LG14	36719478
LG14	36720173
LG14	36721648
LG14	36721687
LG14	36721728
LG14	36722322
LG14	36723401
LG14	36723413
LG14	36724030
LG14	36724480
LG14	36725006
LG14	36726831
LG14	36727000
LG14	36728616
LG14	36731271
LG14	36732375
LG14	36732402
LG14	36733779
LG14	36736333
LG14	36740279
LG14	36740505
LG14	36740527
LG14	36741617
LG14	36742320
LG14	36742321
LG14	36742322
LG14	36743915
LG14	36743932
LG14	36743973
LG14	36745570
LG14	36747842
LG14	36748234
LG14	36748696
LG14	36748797
LG14	36752143
LG14	36752160
LG14	36754097
LG14	36754148
LG14	36755530
LG14	36755631
LG14	36756376
LG14	36756631
LG14	36757874
LG14	36759220
LG14	36759575
LG14	36760061
LG14	36760296
LG14	36760556
LG14	36761329
LG14	36761663
LG14	36762075
LG14	36764403
LG14	36764407
LG14	36765207
LG14	36768701
LG14	36768778
LG14	36768839
LG14	36769366
LG14	36770698
LG14	36773250
LG14	36773257
LG14	36774025
LG14	36774949
LG14	36774979
LG14	36775412
LG14	36775428
LG14	36779084
LG14	36779524
LG14	36779748
LG14	36781809
LG14	36782096
LG14	36782316
LG14	36782674
LG14	36782675
LG14	36783229
LG14	36783252
LG14	36788444
LG14	36788465
LG14	36789217
LG14	36793899
LG14	36794038
LG14	36794057
LG14	36794774
LG14	36804628
LG14	36807738
LG14	36807797
LG14	36807850
LG14	36807894
LG14	36807951
LG14	36810972
LG14	36811193
LG14	36811196
LG14	36811306
LG14	36811318
LG14	36811582
LG14	36811701
LG14	36812040
LG14	36812842
LG14	36812981
LG14	36813210
LG14	36813211
LG14	36814872
LG14	36817993
LG14	36818228
LG14	36819279
LG14	36820067
LG14	36822381
LG14	36822638
LG14	36826225
LG14	36826235
LG14	36826397
LG14	36827043
LG14	36827222
LG14	36831425
LG14	36832759
LG14	36833320
LG14	36834659
LG14	36836265
LG14	36836910
LG14	36838703
LG14	36839659
LG14	36844125
LG14	36847592
LG14	36848626
LG14	36849310
LG14	36851912
LG14	36853079
LG14	36853933
LG14	36854855
LG14	36859503
LG14	36859539
LG14	36859869
LG14	36862599
LG14	36862902
LG14	36862960
LG14	36863566
LG14	36863644
LG14	36865237
LG14	36865372
LG14	36868458
LG14	36869083
LG14	36871422
LG14	36880065
LG14	36880398
LG14	36881528
LG14	36881679
LG14	36886784
LG14	36888080
LG14	36888128
LG14	36888198
LG14	36888424
LG14	36888719
LG14	36888848
LG14	36889741
LG14	36889873
LG14	36892458
LG14	36893315
LG14	36900507
LG14	36905348
LG14	36922661
LG14	36924489
LG14	36925405
LG14	36925616
LG14	36925853
LG14	36926971
LG14	36927237
LG14	36929131
LG14	36931682
LG14	36931814
LG14	36931830
LG14	36931912
LG14	36937304
LG14	36937676
LG14	36938539
LG14	36938690
LG14	36938844
LG14	36939554
LG14	36939991
LG14	36941975
LG14	36948459
LG14	36950489
LG14	36952325
LG14	36953621
LG14	36956767
LG14	36957548
LG14	36958974
LG14	36959123
LG14	36959177
LG14	36965534
LG14	36968536
LG14	36968743
LG14	36973185
LG14	36974218
LG14	36974410
LG14	36979073
LG14	36979673
LG14	36979787
LG14	36979794
LG14	36982414
LG14	36989504
LG14	36991743
LG14	36993891
LG14	36993892
LG14	36996280
LG14	36996364
LG14	36996646
LG14	37000037
LG14	37001651
LG14	37001756
LG14	37003666
LG14	37003667
LG14	37006544
LG14	37007127
LG14	37008584
LG14	37009463
LG14	37009583
LG14	37009586
LG14	37009594
LG14	37009986
LG14	37010093
LG14	37010625
LG14	37013282
LG14	37015920
LG14	37016429
LG14	37017185
LG14	37017666
LG14	37018258
LG14	37018554
LG14	37018670
LG14	37018861
LG14	37018897
LG14	37019389
LG14	37019533
LG14	37021352
LG14	37021470
LG14	37024353
LG14	37025987
LG14	37026226
LG14	37026638
LG14	37027117
LG14	37030216
LG14	37030987
LG14	37034398
LG14	37034509
LG14	37034885
LG14	37035007
LG14	37035685
LG14	37041531
LG14	37041535
LG14	37041606
LG14	37041613
LG14	37042513
LG14	37043823
LG14	37046051
LG14	37046563
LG14	37048843
LG14	37049770
LG14	37053847
LG14	37054340
LG14	37054799
LG14	37056484
LG14	37057457
LG14	37057512
LG14	37058931
LG14	37061301
LG14	37062070
LG14	37062178
LG14	37062227
LG14	37063147
LG14	37063784
LG14	37064123
LG14	37064161
LG14	37064207
LG14	37064559
LG14	37065624
LG14	37066414
LG14	37066543
LG14	37068840
LG14	37068908
LG14	37068912
LG14	37070345
LG14	37070672
LG14	37072010
LG14	37072881
LG14	37073075
LG14	37074755
LG14	37074765
LG14	37075802
LG14	37075805
LG14	37076081
LG14	37077338
LG14	37077982
LG14	37078022
LG14	37078346
LG14	37079482
LG14	37080400
LG14	37083445
LG14	37083861
LG14	37084548
LG14	37085797
LG14	37086999
LG14	37087861
LG14	37098504
LG14	37099224
LG14	37099226
LG14	37100912
LG14	37101168
LG14	37104153
LG14	37104588
LG14	37105483
LG14	37107773
LG14	37110594
LG14	37111201
LG14	37112805
LG14	37115308
LG14	37118324
LG14	37120264
LG14	37121034
LG14	37125305
LG14	37132178
LG14	37132544
LG14	37133442
LG14	37139564
LG14	37146089
LG14	37149242
LG14	37150569
LG14	37157460
LG14	37158767
LG14	37162676
LG14	37168521
LG14	37171211
LG14	37173223
LG14	37181402
LG14	37183906
LG14	37185811
LG14	37186188
LG14	37186203
LG14	37189214
LG14	37189241
LG14	37200925
LG14	37205725
LG14	37208242
LG14	37208253
LG14	37209110
LG14	37209318
LG14	37209429
LG14	37209442
LG14	37212596
LG14	37212649
LG14	37214303
LG14	37214722
LG14	37217470
LG14	37217503
LG14	37217557
LG14	37217579
LG14	37217592
LG14	37217595
LG14	37217811
LG14	37217880
LG14	37218457
LG14	37218632
LG14	37218686
LG14	37218702
LG14	37218879
LG14	37219006
LG14	37219222
LG14	37221235
LG14	37221321
LG14	37222655
LG14	37222841
LG14	37222948
LG14	37223121
LG14	37223130
LG14	37223177
LG14	37223432
LG14	37223433
LG14	37223439
LG14	37223558
LG14	37225268
LG14	37225512
LG14	37227284
LG14	37227353
LG14	37228466
LG14	37229363
LG14	37229524
LG14	37229692
LG14	37230980
LG14	37232987
LG14	37236002
LG14	37237428
LG14	37238174
LG14	37238305
LG14	37240171
LG14	37240282
LG14	37241351
LG14	37244849
LG14	37247044
LG14	37250978
LG14	37252703
LG14	37255977
LG14	37257475
LG14	37257553
LG14	37257880
LG14	37272674
LG14	37273400
LG14	37273422
LG14	37274127
LG14	37276967
LG14	37277718
LG14	37280988
LG14	37281180
LG14	37281347
LG14	37284955
LG14	37285678
LG14	37288210
LG14	37288926
LG14	37293005
LG14	37294791
LG14	37299975
LG14	37301417
LG14	37301819
LG14	37301827
LG14	37307108
LG14	37308182
LG14	37308242
LG14	37308551
LG14	37308561
LG14	37309968
LG14	37316902
LG14	37316905
LG14	37317318
LG14	37320158
LG14	37320536
LG14	37320751
LG14	37321611
LG14	37325657
LG14	37329184
LG14	37329820
LG14	37333320
LG14	37333323
LG14	37333600
LG14	37334411
LG14	37334623
LG14	37334713
LG14	37334932
LG14	37335393
LG14	37335892
LG14	37345758
LG14	37356872
LG14	37357060
LG14	37376309
LG14	37376482
LG14	37376489
LG14	37492388
LG14	37492406
LG14	37492474
LG14	37581784
LG14	37582446
LG14	37585794
LG14	37586137
LG14	37589114
LG14	37590435
LG14	37590531
LG14	37591247
LG14	37591532
LG14	37591578
LG14	37598267
LG14	37600547
LG14	37602336
LG14	37603236
LG14	37603258
LG14	37604575
LG14	37607699
LG14	37608863
LG14	37609634
LG14	37612152
LG14	37614338
LG14	37618182
LG14	37625021
LG14	37626726
LG14	37633628
LG14	37634030
LG14	37639072
LG14	37639074
LG14	37640834
LG14	37641083
LG14	37641191
LG14	37641635
LG14	37660207
LG14	37661297
LG14	37664210
LG14	37666299
LG14	37666874
LG14	37668270
LG14	37670928
LG14	37673347
LG14	37673461
LG14	37674333
LG14	37674937
LG14	37677778
LG14	37677880
LG14	37677953
LG14	37678266
LG14	37679372
LG14	37681411
LG14	37681815
LG14	37681914
LG14	37682816
LG14	37682995
LG14	37683342
LG14	37683344
LG14	37683347
LG14	37685557
LG14	37685784
LG14	37686453
LG14	37687806
LG14	37691185
LG14	37692713
LG14	37692714
LG14	37692849
LG14	37693645
LG14	37694523
LG14	37694534
LG14	37696273
LG14	37701671
LG14	37701987
LG14	37702057
LG14	37702515
LG14	37702517
LG14	37702520
LG14	37702522
LG14	37702800
LG14	37703531
LG14	37703534
LG14	37703650
LG14	37705258
LG14	37705833
LG14	37707103
LG14	37708929
LG14	37708933
LG14	37709761
LG14	37710449
LG14	37715773
LG14	37716433
LG14	37720837
LG14	37721204
LG14	37723524
LG14	37723858
LG14	37724998
LG14	37725035
LG14	37725044
LG14	37725455
LG14	37726073
LG14	37726984
LG14	37727481
LG14	37728169
LG14	37728360
LG14	37729770
LG14	37732603
LG14	37733000
LG14	37733007
LG14	37733067
LG14	37733092
LG14	37733982
LG14	37736201
LG14	37737731
LG14	37737933
LG14	37740137
LG14	37742505
LG14	37742511
LG14	37742532
LG14	37742718
LG14	37746155
LG14	37746990
LG14	37747516
LG14	37751299
LG14	37751710
LG14	37755580
LG14	37755692
LG14	37755693
LG14	37756092
LG14	37756297
LG14	37756333
LG14	37756890
LG14	37761375
LG14	37761660
LG14	37764690
LG14	37768589
LG14	37771043
LG14	37773851
LG14	37773852
LG14	37773953
LG14	37773998
LG14	37776808
LG14	37776818
LG14	37776871
LG14	37777164
LG14	37778859
LG14	37782093
LG14	37782668
LG14	37784682
LG14	37786663
LG14	37791700
LG14	37794462
LG14	37795228
LG14	37795850
LG14	37796466
LG14	37796827
LG14	37803862
LG14	37804325
LG14	37808372
LG14	37808518
LG14	37813313
LG14	37814584
LG14	37814621
LG14	37814746
LG14	37815772
LG14	37819334
LG14	37820219
LG14	37820240
LG14	37826067
LG14	37826107
LG14	37829274
LG14	37830252
LG14	37831237
LG14	37831366
LG14	37831647
LG14	37832014
LG14	37832015
LG14	37832019
LG14	37832436
LG14	37832905
LG14	37832943
LG14	37833031
LG14	37834868
LG14	37836401
LG14	37836426
LG14	37836720
LG14	37837258
LG14	37838904
LG14	37839471
LG14	37839512
LG14	37840902
LG14	37841980
LG14	37842091
LG14	37843406
LG14	37843643
LG14	37843775
LG14	37844960
LG14	37848441
LG14	37848523
LG14	37849129
LG14	37850130
LG14	37850131
LG14	37851630
LG14	37854735
LG14	37859536
LG14	37862371
LG14	37865144
LG14	37866225
LG14	37866709
LG14	37866733
LG14	37867519
LG14	37867610
LG14	37870782
LG14	37871509
LG14	37875685
LG14	37875720
LG14	37878187
LG14	37884816
LG14	37886511
LG14	37890088
LG14	37897622
LG14	37899461
LG14	37902125
LG14	37902928
LG14	37908690
LG14	37908691
LG14	37908771
LG14	37920776
LG14	37920962
LG14	37921327
LG14	37924419
LG14	37929437
LG14	37929717
LG14	37929801
LG14	37930169
LG14	37930548
LG14	37934183
LG14	37934956
LG14	37934965
LG14	37935085
LG14	37935608
LG14	37935616
LG14	37935617
LG14	37941575
LG14	37942142
LG14	37945513
LG14	37958524
LG14	37959062
LG14	37959369
LG14	37961060
LG14	37961314
LG14	37962925
LG14	37963776
LG14	37965174
LG14	37967127
LG14	37967180
LG14	37967404
LG14	37968300
LG14	37970098
LG14	37970204
LG14	37971244
LG14	37971943
LG14	37975616
LG14	37977305
LG14	37977628
LG14	37978906
LG14	37979445
LG14	37979467
LG14	37982732
LG14	37986396
LG14	37990418
LG14	37996229
LG14	37996612
LG14	37999949
LG14	38000130
LG14	38016082
LG14	38016122
LG14	38016360
LG14	38016928
LG14	38016935
LG14	38017620
LG14	38017776
LG14	38018328
LG14	38021867
LG14	38022278
LG14	38023340
LG14	38023958
LG14	38028801
LG14	38030573
LG14	38040139
LG14	38041765
LG14	38044925
LG14	38045026
LG14	38047434
LG14	38049444
LG14	38049506
LG14	38049898
LG14	38050768
LG14	38052534
LG14	38052832
LG14	38055839
LG14	38055909
LG14	38058480
LG14	38058552
LG14	38064112
LG14	38064270
LG14	38064277
LG14	38064598
LG14	38065664
LG14	38067661
LG14	38067663
LG14	38068148
LG14	38068191
LG14	38068853
LG14	38069433
LG14	38069441
LG14	38071661
LG14	38072372
LG14	38072604
LG14	38073163
LG14	38073169
LG14	38073439
LG14	38073543
LG14	38073566
LG14	38074062
LG14	38074949
LG14	38074954
LG14	38075197
LG14	38075772
LG14	38075788
LG14	38075890
LG14	38079796
LG14	38080804
LG14	38083996
LG14	38084548
LG14	38085272
LG14	38085274
LG14	38085443
LG14	38086089
LG14	38086535
LG14	38086803
LG14	38087313
LG14	38087339
LG14	38087529
LG14	38099139
LG14	38099191
LG14	38099326
LG14	38099440
LG14	38099869
LG14	38101982
LG14	38120683
LG14	38120783
LG14	38120914
LG14	38122921
LG14	38122971
LG14	38123021
LG14	38123029
LG14	38126444
LG14	38126459
LG14	38126478
LG14	38126541
LG14	38126567
LG14	38126569
LG14	38126622
LG14	38126760
LG14	38126951
LG14	38126963
LG14	38127011
LG14	38127228
LG14	38127336
LG14	38127387
LG14	38128438
LG14	38128744
LG14	38130059
LG14	38131293
LG14	38131310
LG14	38131329
LG14	38131504
LG14	38132720
LG14	38132846
LG14	38136308
LG14	38136355
LG14	38136378
LG14	38137841
LG14	38137918
LG14	38137991
LG14	38138063
LG14	38138066
LG14	38138278
LG14	38138283
LG14	38138317
LG14	38138494
LG14	38139115
LG14	38198947
LG14	38199001
LG14	38199772
LG14	38253553
LG14	38288381
LG14	38288520
LG14	38289285
LG14	38289520
LG14	38289532
LG14	38292975
LG14	38296197
LG14	38296218
LG14	38296527
LG14	38296592
LG14	38300452
LG14	38301048
LG14	38302258
LG14	38302579
LG14	38306353
LG14	38307354
LG14	38307370
LG14	38307507
LG14	38308723
LG14	38310779
LG14	38311071
LG14	38311134
LG14	38311295
LG14	38311594
LG14	38311607
LG14	38312083
LG14	38314485
LG14	38317806
LG14	38320193
LG14	38320355
LG14	38322475
LG14	38323104
LG14	38324745
LG14	38325627
LG14	38325640
LG14	38326288
LG14	38329020
LG14	38329622
LG14	38333164
LG14	38333246
LG14	38333541
LG14	38335174
LG14	38336298
LG14	38336448
LG14	38338590
LG14	38338757
LG14	38339774
LG14	38339933
LG14	38340380
LG14	38340389
LG14	38340400
LG14	38340487
LG14	38342330
LG14	38343036
LG14	38343125
LG14	38345291
LG14	38345454
LG14	38347696
LG14	38350152
LG14	38350159
LG14	38350195
LG14	38350221
LG14	38351490
LG14	38351525
LG14	38353849
LG14	38354058
LG14	38355083
LG14	38355112
LG14	38356236
LG14	38356804
LG14	38357583
LG14	38357758
LG14	38358233
LG14	38358759
LG14	38359223
LG14	38360212
LG14	38362503
LG14	38364005
LG14	38365339
LG14	38366525
LG14	38369195
LG14	38369849
LG14	38369875
LG14	38371496
LG14	38371980
LG14	38372031
LG14	38372061
LG14	38372103
LG14	38372223
LG14	38374449
LG14	38375136
LG14	38375182
LG14	38376164
LG14	38376179
LG14	38376892
LG14	38377194
LG14	38380012
LG14	38380953
LG14	38381014
LG14	38388337
LG14	38388720
LG14	38388729
LG14	38390447
LG14	38403533
LG14	38409202
LG14	38409643
LG14	38409914
LG14	38418654
LG14	38418655
LG14	38418656
LG14	38419036
LG14	38420496
LG14	38421318
LG14	38422319
LG14	38425426
LG14	38425471
LG14	38426605
LG14	38426630
LG14	38427093
LG14	38427546
LG14	38427547
LG14	38430676
LG14	38430991
LG14	38433072
LG14	38433081
LG14	38433217
LG14	38433866
LG14	38436000
LG14	38439617
LG14	38439637
LG14	38439833
LG14	38439868
LG14	38441128
LG14	38443999
LG14	38444510
LG14	38445368
LG14	38448634
LG14	38448816
LG14	38448877
LG14	38448892
LG14	38450352
LG14	38451036
LG14	38458010
LG14	38459491
LG14	38461833
LG14	38462608
LG14	38467380
LG14	38470215
LG14	38470442
LG14	38471197
LG14	38472086
LG14	38473577
LG14	38476302
LG14	38476618
LG14	38477792
LG14	38477793
LG14	38479698
LG14	38480208
LG14	38480212
LG14	38484578
LG14	38484895
LG14	38485139
LG14	38485150
LG14	38485153
LG14	38486640
LG14	38487026
LG14	38488082
LG14	38490122
LG14	38491281
LG14	38496283
LG14	38497118
LG14	38500881
LG14	38502325
LG14	38503617
LG14	38503904
LG14	38503913
LG14	38505526
LG14	38507635
LG14	38508159
LG14	38509219
LG14	38509253
LG14	38509272
LG14	38509430
LG14	38510792
LG14	38510803
LG14	38511059
LG14	38511248
LG14	38519085
LG14	38522764
LG14	38526274
LG14	38526476
LG14	38528532
LG14	38528762
LG14	38532339
LG14	38532913
LG14	38532938
LG14	38533223
LG14	38533486
LG14	38535557
LG14	38537426
LG14	38538130
LG14	38538199
LG14	38546428
LG14	38546480
LG14	38546867
LG14	38546912
LG14	38547586
LG14	38547711
LG14	38547761
LG14	38548093
LG14	38549297
LG14	38550549
LG14	38550551
LG14	38550585
LG14	38550614
LG14	38551633
LG14	38552237
LG14	38554131
LG14	38554278
LG14	38555189
LG14	38557960
LG14	38559457
LG14	38559645
LG14	38562482
LG14	38565728
LG14	38572978
LG14	38574372
LG14	38577346
LG14	38577665
LG14	38577875
LG14	38579180
LG14	38579756
LG14	38579932
LG14	38580034
LG14	38580725
LG14	38580728
LG14	38581658
LG14	38583905
LG14	38584675
LG14	38585805
LG14	38586168
LG14	38586417
LG14	38586516
LG14	38588029
LG14	38592560
LG14	38592565
LG14	38593720
LG14	38594431
LG14	38594899
LG14	38594900
LG14	38598536
LG14	38598894
LG14	38600683
LG14	38601542
LG14	38602485
LG14	38647975
LG14	38648000
LG14	38697083
LG14	38759326
LG14	38845268
LG14	38845269
LG14	38845273
LG14	38877557
LG14	38877649
LG14	38890254
LG14	38892309
LG14	38893494
LG14	38893519
LG14	38894454
LG14	38897374
LG14	38897408
LG14	38914450
LG14	38916250
LG14	38916266
LG14	38921514
LG14	38928639
LG14	38928671
LG14	38928680
LG14	38928894
LG14	38930752
LG14	38930765
LG14	38932885
LG14	38940364
LG14	38940373
LG14	38940958
LG14	38940959
LG14	38942523
LG14	38942949
LG14	38948461
LG14	38950759
LG14	38951558
LG14	38955011
LG14	38956657
LG14	38961871
LG14	38961955
LG14	38962203
LG14	38963066
LG14	38963222
LG14	38963379
LG14	38970529
LG14	38970565
LG14	38970566
LG14	38978646
LG14	38978670
LG14	38981303
LG14	38989298
LG14	38989405
LG14	38989946
LG14	38991146
LG14	38991650
LG14	38994721
LG14	38995441
LG14	38995514
LG14	38996894
LG14	38998739
LG14	38998958
LG14	38999243
LG14	39004608
LG14	39004638
LG14	39005263
LG14	39005264
LG14	39005343
LG14	39005487
LG14	39005969
LG14	39007762
LG14	39008068
LG14	39024705
LG14	39024723
LG14	39024731
LG14	39025156
LG14	39025394
LG14	39025515
LG14	39028777
LG14	39029490
LG14	39029703
LG14	39030347
LG14	39030354
LG14	39030374
LG14	39030375
LG14	39045910
LG14	39047499
LG14	39048140
LG14	39049042
LG14	39049995
LG14	39051866
LG14	39054119
LG14	39055070
LG14	39057530
LG14	39075171
LG14	39081542
LG14	39084530
LG14	39085352
LG14	39085395
LG14	39086360
LG14	39088827
LG14	39090242
LG14	39090366
LG14	39090858
LG14	39090862
LG14	39090864
LG14	39090865
LG14	39090995
LG14	39091265
LG14	39096128
LG14	39096315
LG14	39096335
LG14	39096991
LG14	39097539
LG14	39097811
LG14	39097867
LG14	39098830
LG14	39099460
LG14	39099825
LG14	39100391
LG14	39100402
LG14	39100427
LG14	39102656
LG14	39103104
LG14	39103674
LG14	39103784
LG14	39103897
LG14	39107399
LG14	39107828
LG14	39109280
LG14	39112820
LG14	39113632
LG14	39113722
LG14	39113723
LG14	39114164
LG14	39114573
LG14	39114757
LG14	39118648
LG14	39119541
LG14	39120001
LG14	39122012
LG14	39123664
LG14	39126582
LG14	39127572
LG14	39131556
LG14	39135099
LG14	39136589
LG14	39136695
LG14	39139099
LG14	39142427
LG14	39142714
LG14	39142718
LG14	39143155
LG14	39145729
LG14	39147043
LG14	39147153
LG14	39147359
LG14	39147402
LG14	39147552
LG14	39147776
LG14	39148274
LG14	39148701
LG14	39149736
LG14	39151717
LG14	39152199
LG14	39152519
LG14	39152567
LG14	39153367
LG14	39154130
LG14	39155443
LG14	39159326
LG14	39160614
LG14	39161733
LG14	39161735
LG14	39162488
LG14	39164500
LG14	39164614
LG14	39168353
LG14	39168951
LG14	39168973
LG14	39169619
LG14	39171166
LG14	39172981
LG14	39173533
LG14	39175576
LG14	39177012
LG14	39177550
LG14	39178201
LG14	39182139
LG14	39183827
LG14	39184509
LG14	39188434
LG14	39189663
LG14	39189805
LG14	39191785
LG14	39191812
LG14	39192148
LG14	39193192
LG14	39193313
LG14	39194092
LG14	39194096
LG14	39194771
LG14	39194885
LG14	39195020
LG14	39197533
LG14	39199441
LG14	39200158
LG14	39200616
LG14	39203044
LG14	39203045
LG14	39206678
LG14	39208130
LG14	39208670
LG14	39209279
LG14	39209961
LG14	39210716
LG14	39211352
LG14	39217837
LG14	39218415
LG14	39218416
LG14	39219881
LG14	39220221
LG14	39222071
LG14	39222597
LG14	39223661
LG14	39225142
LG14	39225462
LG14	39225901
LG14	39230332
LG14	39230545
LG14	39234071
LG14	39235383
LG14	39235388
LG14	39236653
LG14	39236654
LG14	39237275
LG14	39237288
LG14	39237874
LG14	39238372
LG14	39238400
LG14	39238540
LG14	39238593
LG14	39238598
LG14	39238628
LG14	39238809
LG14	39239212
LG14	39239466
LG14	39239609
LG14	39240209
LG14	39241851
LG14	39241858
LG14	39242688
LG14	39242843
LG14	39243697
LG14	39244022
LG14	39246081
LG14	39247001
LG14	39248059
LG14	39248067
LG14	39250275
LG14	39250353
LG14	39250643
LG14	39251501
LG14	39252131
LG14	39252248
LG14	39252595
LG14	39253350
LG14	39254676
LG14	39254944
LG14	39257830
LG14	39258346
LG14	39258453
LG14	39258532
LG14	39262447
LG14	39264731
LG14	39266827
LG14	39267806
LG14	39267979
LG14	39270048
LG14	39271002
LG14	39274570
LG14	39280033
LG14	39280431
LG14	39281336
LG14	39281489
LG14	39281864
LG14	39284014
LG14	39284311
LG14	39287497
LG14	39288805
LG14	39290269
LG14	39290975
LG14	39293213
LG14	39293347
LG14	39293587
LG14	39294360
LG14	39294967
LG14	39295182
LG14	39295226
LG14	39297132
LG14	39297380
LG14	39297839
LG14	39298174
LG14	39300992
LG14	39303260
LG14	39304510
LG14	39305439
LG14	39307212
LG14	39308879
LG14	39309537
LG14	39310435
LG14	39311352
LG14	39311554
LG14	39312140
LG14	39313064
LG14	39313669
LG14	39313829
LG14	39313869
LG14	39313904
LG14	39314892
LG14	39315289
LG14	39315384
LG14	39316336
LG14	39317076
LG14	39317085
LG14	39318073
LG14	39318988
LG14	39320242
LG14	39320939
LG14	39321541
LG14	39322498
LG14	39325509
LG14	39326197
LG14	39326554
LG14	39327167
LG14	39329129
LG14	39329207
LG14	39329361
LG14	39329391
LG14	39329530
LG14	39331817
LG14	39332251
LG14	39333600
LG14	39334463
LG14	39335630
LG14	39337539
LG14	39338519
LG14	39340149
LG14	39341823
LG14	39344602
LG14	39344603
LG14	39344943
LG14	39344966
LG14	39345051
LG14	39345369
LG14	39346708
LG14	39348208
LG14	39349594
LG14	39351795
LG14	39352432
LG14	39353035
LG14	39355811
LG14	39356710
LG14	39357360
LG14	39357536
LG14	39359635
LG14	39360215
LG14	39361281
LG14	39364884
LG14	39365201
LG14	39366591
LG14	39375492
LG14	39375808
LG14	39378222
LG14	39379311
LG14	39379315
LG14	39380048
LG14	39381698
LG14	39385997
LG14	39388713
LG14	39392841
LG14	39393029
LG14	39393094
LG14	39399168
LG14	39402270
LG14	39403279
LG14	39403647
LG14	39403656
LG14	39405030
LG14	39405525
LG14	39405532
LG14	39405533
LG14	39408143
LG14	39408286
LG14	39410353
LG14	39414775
LG14	39415271
LG14	39415280
LG14	39418077
LG14	39418984
LG14	39419410
LG14	39419659
LG14	39420220
LG14	39420561
LG14	39420646
LG14	39422814
LG14	39427467
LG14	39427495
LG14	39428090
LG14	39430338
LG14	39430354
LG14	39433038
LG14	39434283
LG14	39434289
LG14	39436585
LG14	39436693
LG14	39437204
LG14	39439210
LG14	39440059
LG14	39441675
LG14	39443710
LG14	39444642
LG14	39448526
LG14	39448549
LG14	39448556
LG14	39449274
LG14	39449322
LG14	39449364
LG14	39449629
LG14	39449835
LG14	39450051
LG14	39457226
LG14	39457298
LG14	39458078
LG14	39458213
LG14	39469425
LG14	39477315
LG14	39483503
LG14	39487102
LG14	39489967
LG14	39490569
LG14	39491675
LG14	39493350
LG14	39494480
LG14	39500213
LG14	39532846
LG14	39545554
LG14	39580597
LG14	39630895
LG14	39631881
LG14	39667586
LG14	39681580
LG14	39715426
LG14	39715530
LG14	39724360
LG14	39725814
LG14	39726044
LG14	39727026
LG14	39727096
LG14	39727660
LG14	39730652
LG14	39731492
LG14	39731517
LG14	39732864
LG14	39734869
LG14	39737508
LG14	39737807
LG14	39737876
LG14	39738151
LG14	39739362
LG14	39739967
LG14	39740083
LG14	39826900
LG14	39886740
LG14	39908139
LG14	39933047
LG14	39933243
LG14	39950773
LG14	39950990
LG14	39952839
LG14	39958576
LG14	39968611
LG14	39974179
LG14	39974257
LG14	39974580
LG14	39975436
LG14	39977697
LG14	39979309
LG14	39988721
LG14	39988817
LG14	39991247
LG14	39991249
LG14	39997616
LG14	40002790
LG14	40004980
LG14	40006473
LG14	40010342
LG14	40021998
LG14	40026026
LG14	40026225
LG14	40026352
LG14	40027124
LG14	40031567
LG14	40034117

## Sheet: Table S9
Table S9. Shared sex-patterned SNPs identified from 5 females and 5 males of Zhujiang population and Family 1.
Chromosome	Position
LG14	36397994
LG14	36414477
LG14	36414848
LG14	36463233
LG14	36473605
LG14	36477140
LG14	36504818
LG14	36515808
LG14	36542355
LG14	36563933
LG14	36565168
LG14	36663241
LG14	36666845
LG14	36671436
LG14	36671671
LG14	36674364
LG14	36682869
LG14	36683164
LG14	36683785
LG14	36691483
LG14	36694905
LG14	36695270
LG14	36698358
LG14	36702916
LG14	36703914
LG14	36704577
LG14	36705145
LG14	36713021
LG14	36719383
LG14	36721648
LG14	36724030
LG14	36724480
LG14	36725006
LG14	36728616
LG14	36731271
LG14	36733779
LG14	36740505
LG14	36741617
LG14	36743973
LG14	36747842
LG14	36748797
LG14	36752160
LG14	36756631
LG14	36759220
LG14	36759575
LG14	36760296
LG14	36760556
LG14	36762075
LG14	36764403
LG14	36764407
LG14	36765207
LG14	36769366
LG14	36770698
LG14	36773250
LG14	36773257
LG14	36775412
LG14	36779524
LG14	36779748
LG14	36788444
LG14	36804628
LG14	36807797
LG14	36807850
LG14	36807894
LG14	36811582
LG14	36811701
LG14	36812842
LG14	36812981
LG14	36817993
LG14	36818228
LG14	36819279
LG14	36820067
LG14	36826397
LG14	36827043
LG14	36831425
LG14	36838703
LG14	36839659
LG14	36849310
LG14	36853933
LG14	36854855
LG14	36862599
LG14	36862902
LG14	36863566
LG14	36863644
LG14	36865237
LG14	36869083
LG14	36880065
LG14	36880398
LG14	36881679
LG14	36888719
LG14	36888848
LG14	36889873
LG14	36900507
LG14	36905348
LG14	36924489
LG14	36925616
LG14	36926971
LG14	36927237
LG14	36929131
LG14	36931912
LG14	36937304
LG14	36937676
LG14	36938539
LG14	36938690
LG14	36938844
LG14	36939554
LG14	36939991
LG14	36941975
LG14	36952325
LG14	36953621
LG14	36956767
LG14	36958974
LG14	36959123
LG14	36959177
LG14	36968536
LG14	36968743
LG14	36973185
LG14	36974218
LG14	37000037
LG14	37001651
LG14	37001756
LG14	37003666
LG14	37003667
LG14	37006544
LG14	37007127
LG14	37009463
LG14	37013282
LG14	37017185
LG14	37017666
LG14	37018861
LG14	37018897
LG14	37021352
LG14	37021470
LG14	37025987
LG14	37026226
LG14	37030987
LG14	37034398
LG14	37034885
LG14	37035007
LG14	37046051
LG14	37048843
LG14	37053847
LG14	37057457
LG14	37057512
LG14	37062070
LG14	37063147
LG14	37064207
LG14	37064559
LG14	37065624
LG14	37066414
LG14	37066543
LG14	37068840
LG14	37070345
LG14	37072010
LG14	37073075
LG14	37076081
LG14	37078346
LG14	37080400
LG14	37085797
LG14	37105483
LG14	37107773
LG14	37115308
LG14	37118324
LG14	37121034
LG14	37132544
LG14	37149242
LG14	37157460
LG14	37168521
LG14	37171211
LG14	37173223
LG14	37181402
LG14	37183906
LG14	37185811
LG14	37208242
LG14	37208253
LG14	37209318
LG14	37209429
LG14	37209442
LG14	37214722
LG14	37217470
LG14	37218632
LG14	37218879
LG14	37219222
LG14	37225268
LG14	37227353
LG14	37228466
LG14	37229524
LG14	37232987
LG14	37236002
LG14	37238174
LG14	37238305
LG14	37240171
LG14	37244849
LG14	37250978
LG14	37257475
LG14	37257553
LG14	37257880
LG14	37272674
LG14	37273400
LG14	37273422
LG14	37274127
LG14	37277718
LG14	37280988
LG14	37281180
LG14	37288210
LG14	37288926
LG14	37293005
LG14	37307108
LG14	37308182
LG14	37317318
LG14	37320158
LG14	37325657
LG14	37329184
LG14	37329820
LG14	37334411
LG14	37334623
LG14	37334932
LG14	37356872
LG14	37357060
LG14	37582446
LG14	37590531
LG14	37598267
LG14	37602336
LG14	37607699
LG14	37608863
LG14	37612152
LG14	37618182
LG14	37633628
LG14	37634030
LG14	37640834
LG14	37641083
LG14	37641191
LG14	37641635
LG14	37660207
LG14	37661297
LG14	37664210
LG14	37666299
LG14	37668270
LG14	37670928
LG14	37674333
LG14	37674937
LG14	37677880
LG14	37682816
LG14	37682995
LG14	37685557
LG14	37686453
LG14	37692849
LG14	37701671
LG14	37701987
LG14	37702057
LG14	37703650
LG14	37705258
LG14	37709761
LG14	37710449
LG14	37715773
LG14	37716433
LG14	37721204
LG14	37723858
LG14	37724998
LG14	37725455
LG14	37728169
LG14	37728360
LG14	37729770
LG14	37732603
LG14	37736201
LG14	37742718
LG14	37746155
LG14	37746990
LG14	37751299
LG14	37756092
LG14	37756333
LG14	37756890
LG14	37764690
LG14	37771043
LG14	37782093
LG14	37784682
LG14	37786663
LG14	37795228
LG14	37795850
LG14	37796466
LG14	37796827
LG14	37804325
LG14	37808518
LG14	37813313
LG14	37819334
LG14	37831237
LG14	37831366
LG14	37841980
LG14	37842091
LG14	37848441
LG14	37849129
LG14	37862371
LG14	37865144
LG14	37867519
LG14	37870782
LG14	37871509
LG14	37878187
LG14	37886511
LG14	37897622
LG14	37902928
LG14	37920962
LG14	37921327
LG14	37929801
LG14	37934956
LG14	37934965
LG14	37958524
LG14	37963776
LG14	37967127
LG14	37967404
LG14	37968300
LG14	37970098
LG14	37971244
LG14	37971943
LG14	37975616
LG14	37977305
LG14	37978906
LG14	37979445
LG14	37982732
LG14	37986396
LG14	37990418
LG14	37999949
LG14	38017776
LG14	38018328
LG14	38022278
LG14	38023340
LG14	38028801
LG14	38040139
LG14	38041765
LG14	38047434
LG14	38049444
LG14	38049506
LG14	38049898
LG14	38064112
LG14	38064270
LG14	38068853
LG14	38072604
LG14	38073566
LG14	38075197
LG14	38075890
LG14	38079796
LG14	38086535
LG14	38087529
LG14	38120914
LG14	38126760
LG14	38127228
LG14	38128744
LG14	38130059
LG14	38132720
LG14	38132846
LG14	38288520
LG14	38289285
LG14	38296592
LG14	38329020
LG14	38329622
LG14	38333164
LG14	38333541
LG14	38336298
LG14	38338757
LG14	38339774
LG14	38339933
LG14	38340487
LG14	38342330
LG14	38343125
LG14	38345291
LG14	38347696
LG14	38351490
LG14	38353849
LG14	38354058
LG14	38356236
LG14	38356804
LG14	38358233
LG14	38358759
LG14	38359223
LG14	38360212
LG14	38369849
LG14	38369875
LG14	38371496
LG14	38376164
LG14	38377194
LG14	38381014
LG14	38403533
LG14	38409202
LG14	38409914
LG14	38422319
LG14	38430676
LG14	38433217
LG14	38441128
LG14	38444510
LG14	38445368
LG14	38450352
LG14	38458010
LG14	38459491
LG14	38461833
LG14	38462608
LG14	38467380
LG14	38473577
LG14	38477792
LG14	38477793
LG14	38479698
LG14	38484895
LG14	38486640
LG14	38488082
LG14	38490122
LG14	38496283
LG14	38502325
LG14	38503617
LG14	38503904
LG14	38508159
LG14	38509430
LG14	38510792
LG14	38510803
LG14	38511059
LG14	38511248
LG14	38533223
LG14	38546428
LG14	38549297
LG14	38550614
LG14	38552237
LG14	38559645
LG14	38562482
LG14	38572978
LG14	38574372
LG14	38579180
LG14	38579932
LG14	38580034
LG14	38583905
LG14	38586168
LG14	38586417
LG14	38600683
LG14	38601542
LG14	38602485
LG14	38893494
LG14	38893519
LG14	38894454
LG14	38897374
LG14	38897408
LG14	38932885
LG14	38942949
LG14	38948461
LG14	38950759
LG14	38951558
LG14	38955011
LG14	38956657
LG14	38963379
LG14	38989298
LG14	38989405
LG14	38991650
LG14	38995441
LG14	38996894
LG14	38998958
LG14	39005343
LG14	39005487
LG14	39025156
LG14	39025394
LG14	39028777
LG14	39051866
LG14	39054119
LG14	39055070
LG14	39057530
LG14	39081542
LG14	39084530
LG14	39085395
LG14	39090242
LG14	39090366
LG14	39090995
LG14	39097811
LG14	39102656
LG14	39103104
LG14	39103784
LG14	39107828
LG14	39109280
LG14	39112820
LG14	39113632
LG14	39113722
LG14	39113723
LG14	39114164
LG14	39118648
LG14	39119541
LG14	39120001
LG14	39127572
LG14	39131556
LG14	39136695
LG14	39142714
LG14	39142718
LG14	39143155
LG14	39147043
LG14	39147153
LG14	39147552
LG14	39147776
LG14	39148274
LG14	39149736
LG14	39151717
LG14	39152199
LG14	39152567
LG14	39153367
LG14	39154130
LG14	39155443
LG14	39159326
LG14	39162488
LG14	39164614
LG14	39168353
LG14	39168973
LG14	39169619
LG14	39171166
LG14	39172981
LG14	39173533
LG14	39175576
LG14	39177550
LG14	39178201
LG14	39182139
LG14	39183827
LG14	39184509
LG14	39188434
LG14	39189663
LG14	39189805
LG14	39192148
LG14	39195020
LG14	39200616
LG14	39206678
LG14	39208130
LG14	39208670
LG14	39210716
LG14	39211352
LG14	39219881
LG14	39220221
LG14	39222597
LG14	39230545
LG14	39234071
LG14	39239212
LG14	39239466
LG14	39239609
LG14	39240209
LG14	39242688
LG14	39243697
LG14	39246081
LG14	39253350
LG14	39258453
LG14	39258532
LG14	39262447
LG14	39264731
LG14	39267806
LG14	39274570
LG14	39280033
LG14	39281336
LG14	39281864
LG14	39287497
LG14	39288805
LG14	39290975
LG14	39293213
LG14	39293347
LG14	39294967
LG14	39295182
LG14	39297380
LG14	39298174
LG14	39303260
LG14	39307212
LG14	39308879
LG14	39311352
LG14	39311554
LG14	39312140
LG14	39313669
LG14	39313904
LG14	39316336
LG14	39320939
LG14	39321541
LG14	39331817
LG14	39334463
LG14	39338519
LG14	39340149
LG14	39344943
LG14	39345051
LG14	39345369
LG14	39349594
LG14	39352432
LG14	39353035
LG14	39357360
LG14	39357536
LG14	39359635
LG14	39366591
LG14	39375492
LG14	39375808
LG14	39385997
LG14	39388713
LG14	39393029
LG14	39402270
LG14	39403279
LG14	39403647
LG14	39403656
LG14	39410353
LG14	39414775
LG14	39418984
LG14	39420220
LG14	39420561
LG14	39420646
LG14	39436585
LG14	39439210
LG14	39449629
LG14	39449835
LG14	39457226
LG14	39457298
LG14	39494480
LG14	39532846
LG14	39631881
LG14	39667586
LG14	39681580
LG14	39715530
LG14	39725814
LG14	39727096
LG14	39727660
LG14	39737807
LG14	39737876
LG14	39739362
LG14	39739967
LG14	39908139
LG14	39933047
LG14	39933243
LG14	39950773
LG14	39950990
LG14	39952839
LG14	39968611
LG14	39974257
LG14	39974580
LG14	39988721
LG14	39988817
LG14	39997616
LG14	40010342
LG14	40021998
LG14	40026026
LG14	40026352
LG14	40031567

## Sheet: Table S10
Table S10. Statistics of shared sex-linked SNPs between 5 females and 5 males of Zhujiang population and Family 1.
Regions	36-37 Mb	37-38 Mb	38-39 Mb	39-40 Mb	>40 Mb
Total number of SNPs	117	203	129	175	5
Number of SNPs in the exonic regions	2	6	3	3	0
